# Supplementary material for: β-Adrenergic Receptor-Dependent Alterations in Murine Cardiac Transcript Expression Are Differentially Regulated by Gefitinib In Vivo
Source: PLoS One. 2014 Jun 5;9(6):e99195. doi: 10.1371/journal.pone.0099195 (PMC4047088; doi:10.1371/journal.pone.0099195)
Supplement: Table S1 — Gefitinib-sensitive changes in cardiac transcript expression. (XLSX) [file pone.0099195.s001.xlsx]

## Sheet: ST1 Gefitinib
Table S1: Gefitinib-sensitive changes in cardiac transcript expression (Groups 3 and 4 from Fig. 1)
ID	Transcript	Veh	Gef	Log2 Fold Δ	q value
NM_001040395	1110020G09Rik	22.7721	10.5034	-1.1164	0.00138183
NR_004860	1110034B05Rik	0	2.61621	ND*	0.000697167
NR_027943	1110038B12Rik	0	3.37287	ND	0.0470833
NR_026565	1500010J02Rik	0	6.97958	ND	1.19e-11
NM_001083880	1600012H06Rik	8.07722	0	ND	1.56e-08
NM_001163427	1700040I03Rik	6.17029	0	ND	2.05e-05
NM_001163431	1810006K21Rik	0	12.9451	ND	0.0112652
NM_025874	2310076L09Rik	14.2292	42.7863	1.58829	4.95e-06
NM_001037279	2700094K13Rik	8.62807	23.5209	1.44683	0.0483719
NM_146051	3830406C13Rik	0	3.94359	ND	1.87e-05
NM_001163061	4930422I07Rik	0	1.69354	ND	0.000456213
NR_027938	4930481A15Rik	10.7601	3.26294	-1.72144	0.0133543
NM_001141971	5730494N06Rik	8.40066	21.4669	1.35354	0.00218736
NM_027478	5730494N06Rik	12.591	0	ND	6.26e-08
NM_029886	9430038I01Rik	6.51271	2.27727	-1.51595	0.0403792
NM_173387	9630041N07Rik	0.933911	2.77687	1.5721	0.0431165
NR_003522	Abhd1	0	2.93301	ND	0.000109958
NM_001077192	Abi1	0	5.15352	ND	1.12e-07
NM_007380	Abi1	15.6765	7.43676	-1.07586	0.00300606
NM_001014399	Abi3bp	1.03883	3.5278	1.7638	0.0333335
NM_001136104	Abl2	6.73023	2.05355	-1.71254	5.88e-07
NM_009598	Ace	5.51294	1.77624	-1.63399	0.0238133
NM_144823	Acsl6	5.96005	2.13845	-1.47876	0.00827453
NM_009606	Acta1	118.808	60.8843	-0.964484	0.00342001
NM_001037722	Adam15	0	1.85883	ND	0.00131132
NM_130895	Adarb1	7.81175	1.81614	-2.10477	3.24e-08
NM_001037723	Adcy7	0	1.68996	ND	1.34e-05
NM_007406	Adcy7	2.04861	0	ND	8.12e-06
NM_013457	Add1	6.97468	14.753	1.08081	0.00747649
NM_013758	Add3	8.21961	3.57185	-1.2024	0.00859527
NR_027664	Adhfe1	0	5.08815	ND	1.33e-06
NM_026531	Aen	7.32398	1.00032	-2.87217	1.34e-05
NM_001048008	Agtpbp1	2.767	0	ND	0.000453554
NM_144903	Aldob	5.88264	2.57767	-1.1904	0.0370634
NM_001004293	Amigo1	4.77173	0.885918	-2.42927	8.03e-06
NM_020581	Angptl4	3.30495	11.1889	1.75936	3.02e-05
NM_170689	Ank3	0	2.2488	ND	4.39e-08
NM_001077264	Ap2a1	7.62447	18.619	1.28806	0.000367491
NM_007458	Ap2a1	17.0236	4.93169	-1.78738	9.2e-07
NM_001163553	Ap4b1	0	5.92524	ND	2.67e-07
NM_026193	Ap4b1	15.4926	7.00124	-1.1459	0.00291589
NM_146104	Aph1a	5.26221	2.10282	-1.32334	0.0134888
NM_001122643	Arhgap17	2.03761	0	ND	0.000709737
NM_001128084	Arhgap21	16.4287	8.25174	-0.993448	0.00388662
NM_029270	Arhgap24	2.92774	0	ND	5.42e-05
NM_001130153	Arhgef1	0.0777464	12.7125	7.35326	0.00561076
NM_001039515	Arl4a	7.88697	3.3919	-1.21738	0.00551713
NM_001037863	Atp11c	2.69977	5.80038	1.10331	0.0101907
NM_001128096	Atp13a3	26.4471	14.2833	-0.88878	0.0142766
NM_009727	Atp8a1	6.12179	2.27845	-1.4259	0.000215642
NM_001102458	Azin1	1.07613	3.37422	1.6487	0.0116279
NM_181316	Bbs9	5.51539	2.34473	-1.23404	0.0246145
NM_001077237	BC003331	3.87645	0	ND	2.2e-05
NR_003364	BC018473	3.30425	0.68467	-2.27084	6.97e-05
NM_175045	Bcor	2.94549	6.84699	1.21696	0.00184865
NM_001160208	Blzf1	11.765	4.36331	-1.431	8.91e-05
NM_001160209	Blzf1	0	5.5892	ND	3.38e-09
NM_001113573	Brd3	7.82742	1.50137	-2.38226	2.53e-08
NM_023336	Brd3	1.1765	3.66938	1.64103	0.00382795
NM_176828	C030006K11Rik	0	2.15021	ND	0.00997641
NR_027369	C87436	5.4853	0.6988	-2.97262	0.000558936
NM_001039138	Camk2g	5.44895	2.10064	-1.37515	0.0195439
NM_007596	Caml	13.9062	6.3927	-1.12123	0.0200182
NM_177054	Casc4	0	2.11944	ND	1.81e-05
NM_001161458	Cbfb	14.0335	7.41843	-0.919694	0.0332528
NM_001025615	Ccdc50	0.89253	13.8859	3.95958	0
NM_001159421	Ccdc58	0	3.34241	ND	0.0143346
NM_001111049	Cd151	49.7682	90.3492	0.86029	0.0239103
NM_001111050	Cd151	90.179	51.3736	-0.811766	0.0359318
NM_009842	Cd151	40.4375	21.6081	-0.904126	0.0240455
NM_007642	Cd28	3.59596	1.68467	-1.09391	0.031567
NM_001160712	Cd300lg	10.1524	1.89553	-2.42115	1.42e-05
NM_001160713	Cd300lg	4.69322	0	ND	3.42e-05
NM_001111058	Cd33	2.28042	0	ND	3.18e-05
NM_007654	Cd72	0	1.64373	ND	0.00678773
NM_001136055	Cd82	7.59764	2.48057	-1.61488	0.0167477
NM_007656	Cd82	1.15161	8.70522	2.91823	0.000375358
NM_001163031	Cd97	0	8.81485	ND	6.31e-09
NM_009876	Cdkn1c	12.5417	4.26415	-1.5564	0.00107046
NM_001110131	Cic	3.85328	7.69232	0.997332	0.0197158
NM_001081276	Clasp1	1.34435	6.06865	2.17446	4.91e-07
NM_173873	Clcn3	3.83687	7.9762	1.05577	0.0150544
NM_173874	Clcn3	2.03776	0	ND	3.41e-05
NR_027854	Clk1	21.7872	8.79653	-1.30847	9.37e-05
NM_001044389	Clpx	11.174	1.20934	-3.20785	5.28e-08
NM_001080386	Clta	20.249	63.7948	1.65559	3.89e-06
NM_007742	Col1a1	15.6647	30.1572	0.944981	0.00494717
NM_016919	Col5a3	2.89694	5.7267	0.983173	0.0141142
NM_018867	Cpxm2	7.48534	3.12376	-1.26079	0.00149367
NM_001024385	Crls1	5.43823	11.9272	1.13305	0.0484873
NM_025646	Crls1	25.8969	10.5197	-1.29969	0.00106285
NM_001113529	Csf1	0	2.75633	ND	8.97e-05
NM_007615	Ctnnd1	7.51852	2.69989	-1.47755	0.000397526
NM_028061	Cyb561d1	0	3.09446	ND	2.02e-08
NM_001128171	Cyld	6.766	3.24001	-1.06231	0.00563089
NM_173369	Cyld	3.44068	7.3732	1.0996	0.00379709
NM_175475	Cyp26b1	3.55198	0.692975	-2.35775	1.52e-06
NM_026102	Daam1	3.99385	1.06935	-1.90105	0.000323791
NM_001038610	Dach1	5.19561	2.06584	-1.33057	0.00243909
NM_007826	Dach1	0	2.07487	ND	3.08e-06
NM_138942	Dbh	1.44069	3.72006	1.36857	0.0395576
NM_001048227	Dbndd2	2.92745	0	ND	1.96e-05
NM_001048228	Dbndd2	2.13421	5.09456	1.25526	0.0352396
NM_001146309	Dbnl	8.30825	15.8586	0.932653	0.0367658
NM_001040187	Ddx17	38.9775	21.9016	-0.831603	0.0304368
NM_199080	Ddx17	0.0549022	12.0109	7.77327	0.00118086
NM_012008	Ddx3y	9.62295	0.108982	-6.46432	1.99e-11
NM_001162521	Dguok	0	5.68566	ND	0.00173258
NM_001001295	Dis3l	19.9387	8.78185	-1.18298	0.000511445
NM_015814	Dkk3	4.98682	13.4388	1.43021	3.02e-05
NM_027726	Dlg5	2.42174	0.590107	-2.03699	0.000148523
NM_001099738	Dnajc28	2.22047	0	ND	0.00049713
NM_152816	Dnm1l	4.86308	0	ND	8.38e-07
NM_001146223	Dpy30	34.9855	5.86263	-2.57714	2.39e-05
NM_001146224	Dpy30	11.4858	28.9895	1.33568	0.0369754
NM_001033344	Dusp27	0.0455312	5.40664	6.89173	0.037585
NM_023595	Dut	2.76005	0	ND	0.000988482
NM_001102607	E330026B02Rik	1.0855	2.6113	1.2664	0.0115846
NM_001110195	Echdc1	8.38134	3.87343	-1.11357	0.0362033
NM_207654	Efna5	2.35276	5.6106	1.2538	0.00514982
NM_001012518	Ehmt1	0	1.6941	ND	0.000107917
NM_012011	Eif2s3y	14.4795	0.411992	-5.13526	2.04e-09
NM_007925	Eln	3.03541	6.66669	1.13508	0.00708416
NM_001146350	Eng	0	8.28937	ND	3.71e-09
NM_007932	Eng	74.3625	37.3226	-0.994527	0.00499491
NM_011934	Esrrb	9.44684	4.48765	-1.07387	0.0109496
NM_001162872	Exoc7	5.01324	1.05062	-2.2545	0.000648432
NM_001163515	Extl2	2.91518	0.190555	-3.9353	0.0291302
NM_001146689	Ezh2	4.61127	0	ND	1.22e-07
NM_001143777	Fam13c	0	2.94117	ND	1.57e-07
NM_001160236	Fam168b	9.0762	4.54165	-0.998872	0.0223592
NM_024185	Fam188a	9.93139	5.14399	-0.949108	0.0457627
NM_001142781	Fam188b	1.16882	2.77417	1.24701	0.0291302
NM_001160378	Fam46a	6.33725	1.89365	-1.74269	3.5e-05
NM_175268	Fam53b	11.1064	3.43432	-1.69329	2.53e-06
NM_212473	Fam53b	1.95635	10.1838	2.38004	9.78e-09
NM_001143671	Fam70b	3.08778	0	ND	0.0126238
NM_001163707	Fbxo6	3.06106	0	ND	0.0304076
NM_010199	Fgf12	0.722912	2.26396	1.64696	0.0279218
NM_001079909	Fgfr1	2.58744	0	ND	6.63e-06
NM_001161763	Fmo5	8.01682	4.14523	-0.95158	0.0194858
NM_001159706	Folh1	0.363706	2.64316	2.86142	0.0102546
NM_001003719	Garnl1	0.670509	3.16219	2.23759	6.85e-05
NM_145596	Gatad2a	1.99555	0.0970951	-4.36124	0.00859527
NM_001113560	Glo1	4.65125	0	ND	0.0291593
NM_001033302	Gm129	11.1446	3.64778	-1.61125	0.00057431
NM_020585	Golga7	0	5.36537	ND	1.34e-05
NM_001122963	Gpbp1	8.50212	18.3791	1.11217	0.00304074
NM_028487	Gpbp1	29.6334	12.8013	-1.21093	0.000166949
NM_001083929	Gpx3	2.6035	0	ND	0.0256394
NM_001038018	Grk6	0.215451	9.10873	5.40182	0.000299705
NM_001114333	Grm1	9.61317	3.83765	-1.32479	0.000512154
NM_001145979	Gtpbp2	0.102438	21.1558	7.69015	0.000216683
NM_001039160_dup1	Gvin1_dup1	4.42127	2.27593	-0.958005	0.0126593
NM_024284	Hagh	10.228	27.1555	1.40873	0.00385559
NM_001083955_dup1	Hba-a2_dup1	1147.56	2600.08	1.17999	0.0276548
NM_133680	Hiatl1	0	1.67993	ND	0.0011691
NM_001145824	Hipk3	15.9311	41.374	1.37688	4.61e-05
NM_016660	Hmga1	0	1.89954	ND	0.000250205
NM_178277	Hmgxb3	8.02337	3.43241	-1.22498	0.00147354
NM_001039129	Hnrnpa1	2.40288	7.45547	1.63353	0.0204086
NM_001109913	Hnrnpm	1.2951	11.8698	3.19616	7.07e-07
NM_011984	Homer3	0	2.97341	ND	1.74e-06
NM_001122896	Hp1bp3	19.3336	34.064	0.817135	0.0395312
NM_022310	Hspa5	36.2991	65.7118	0.856218	0.0283415
NM_001146052	Htatip2	0	3.60553	ND	0.00272909
NM_001146053	Htatip2	14.5955	4.84661	-1.59048	0.00450704
NM_001163780	Ick	3.97509	1.79139	-1.14991	0.0184499
NM_008328	Ifi203	11.7842	6.05182	-0.961416	0.0160584
NM_194069	Ifi27l1	10.1264	0	ND	0.00201697
NM_001160181	Ifrg15	1.95467	14.8291	2.92344	1.87e-08
NM_022329	Ifrg15	20.548	7.35231	-1.48272	5.97e-05
NM_010547	Ikbkg	10.3267	1.07223	-3.26769	0
NM_001123382	Il1r1	2.76633	6.98028	1.33531	0.00146371
NM_008362	Il1r1	3.42593	0.873499	-1.97162	0.00117892
NM_001042707	Ilf3	1.64082	4.62066	1.49368	0.0229846
NM_001042708	Ilf3	5.91532	1.67633	-1.81915	0.000560403
NM_010561	Ilf3	3.71274	1.3068	-1.50644	0.0360872
NM_001110192	Inpp5d	4.44379	0.814686	-2.44748	4.25e-06
NM_001110193	Inpp5d	0.69979	3.01972	2.10942	0.00198272
NM_178082	Insig2	6.52179	0	ND	0.000613787
NM_172161	Irak2	5.69257	2.2692	-1.3269	0.0139118
NM_008394	Irf9	6.50612	2.42385	-1.42449	0.0226759
NM_001082960	Itgam	0.129257	4.28215	5.05002	0.00179386
NM_030716	Kcnip2	16.0946	0	ND	0.000107917
NM_175429	Kctd12b	10.8479	5.89705	-0.879357	0.0194858
NM_011419	Kdm5d	2.0619	0.0611968	-5.07437	6.82e-05
NM_001109042	Kif21a	6.12858	1.70365	-1.84692	1.19e-05
NM_001145832	Kifc3	0.750809	4.30879	2.52077	0.00576129
NM_001122830	Klhl26	3.68558	0.931072	-1.98493	0.0171051
NM_001077398	Ldb2	0	2.39604	ND	4.31e-05
NM_010704	Lepr	0	1.69626	ND	0.000210245
NM_010707	Lgals6	17.4797	7.01226	-1.31773	0.0388682
NM_001142335	Lmo2	13.663	5.61202	-1.28369	0.0134888
NM_001130412	Lpin1	2.59827	6.71276	1.36936	0.0025588
NM_001145952	Lpp	4.51384	8.6769	0.942823	0.00876458
NM_178665	Lpp	12.8932	7.29218	-0.822191	0.0362033
NM_175124	Lrrc28	2.80024	0	ND	4.41e-05
NM_001159612	Lrrc57	11.2758	4.51448	-1.32059	0.00999568
NM_028915	Lrrcc1	2.20709	0	ND	0.000194983
NM_001085506	Magea10	0.809727	3.08647	1.93045	0.0360872
NM_001029850	Magi1	0.11514	3.6303	4.97863	3.44e-05
NM_001163453	Mapk8ip3	5.23943	1.86206	-1.49251	0.00176091
NM_001025254	Mbp	0	1.9478	ND	6.82e-05
NM_010788	Mecp2	5.49619	12.9241	1.23356	0.000110394
NM_001080118	Med1	2.88023	0	ND	7.17e-07
NM_001110148	Mgat1	3.2858	0.165432	-4.31193	0.0212813
NM_001039081	Mier1	11.2747	2.38609	-2.24037	1.32e-08
NM_027696	Mier1	5.82021	11.4031	0.970289	0.0164664
NM_008601	Mitf	11.2059	0	ND	3.91e-11
NM_001039684	Mks1	0.519531	2.31037	2.15284	0.0231714
NM_001159384	Mlx	0.806426	8.26726	3.3578	0.00185512
NM_021412	Mmp19	0	2.12912	ND	1.65e-06
NM_172797	Mmp28	0	3.04347	ND	2.8e-06
NM_153395	Mon2	9.0144	3.557	-1.34157	4.54e-05
NM_001163441	Mov10	2.87213	0.636552	-2.17377	0.00538114
NM_029837	Mpped2	12.3883	3.80844	-1.70171	0.000116531
NM_001001880	Mpzl1	6.33369	2.11436	-1.58282	0.0156295
NR_003559	Mrpl48	0	6.18949	ND	0.00162677
NM_144941	Mtap7d1	7.84469	17.0765	1.12223	0.00450704
NM_001161798	Mthfr	3.53633	0	ND	9.66e-10
NM_008642	Mttp	3.0847	1.1883	-1.37623	0.0358784
NM_181452	Mtvr2	4.98536	16.8102	1.75356	0.001814
NM_010847	Mxi1	4.72107	8.69797	0.881563	0.0478332
NM_026831	Mybphl	2.96397	12.6056	2.08846	2.69e-05
NM_010856	Myh6	25.848	65.0119	1.33065	0.000216683
NM_022879	Myl7	31.3475	198.416	2.66211	0
NM_001142322	Myo9b	4.88173	1.65107	-1.56399	0.000172603
NM_001033621	Myot	32.32	18.2507	-0.824472	0.0267705
NR_027804	Nagpa	0	3.39308	ND	7.52e-05
NM_001115132	Ncaph2	26.6339	9.68001	-1.46019	5.46e-06
NM_018823	Nfat5	3.44733	9.47953	1.45934	4.59e-06
NM_133957	Nfat5	8.93341	2.07179	-2.10833	3.48e-11
NM_001037177	Nfatc2	0	2.55011	ND	4.61e-06
NM_001037178	Nfatc2	2.04643	0	ND	0.000153569
NM_001130451	Nfe2l1	7.96601	3.13856	-1.34376	0.00931547
NM_001048168	Nfyc	19.6427	7.68058	-1.3547	0.0015728
NM_001110233	Ngfrap1	3.60643	0	ND	0.00611452
NM_008725	Nppa	259.452	477.466	0.879931	0.0308002
NM_001163239	Nqo2	0	1.96727	ND	0.00033828
NM_001163241	Nqo2	15.438	7.36371	-1.06798	0.00454654
NM_001025587	Nr2c2ap	0	2.59832	ND	0.0229739
NM_008733	Nrap	0	4.46649	ND	2.42e-08
NM_001077405	Nrp2	16.0657	0.213821	-6.23143	0
NM_025399	Nudt14	3.48411	10.3596	1.5721	0.0431165
NM_024446	Nudt7	11.6004	30.6098	1.39982	0.00650794
NM_025714	Odf2l	1.68034	4.86276	1.53302	0.0369754
NM_148917	Pabpc4	12.0024	2.85227	-2.07314	3.19e-05
NM_001159509	Pacsin2	12.3258	4.09408	-1.59007	8.79e-05
NM_001079849	Paip1	19.0628	8.6214	-1.14476	0.000709737
NM_001163575	Parp10	4.97601	1.36836	-1.86254	0.000775887
NM_025273	Pcbd1	2.4631	0	ND	0.0470833
NM_011042	Pcbp2	12.9302	0	ND	1.63e-09
NM_001163160	Pcyt1a	2.58661	0	ND	3.02e-05
NM_001032413	Pear1	1.34701	3.5609	1.40248	0.0351682
NM_028460	Pear1	5.62278	1.7402	-1.69203	0.000323791
NM_011066	Per2	7.24657	3.37612	-1.10193	0.00196795
NM_011067	Per3	10.7483	5.10221	-1.07492	0.00112379
NM_018755	Pgcp	1.98514	0	ND	0.0194178
NM_001162989	Phax	0	5.90357	ND	1.1e-05
NM_001146200	Pik3cg	1.89362	0.812854	-1.22008	0.0486458
NM_001033768	Pin1l	2.76285	0	ND	0.00458923
NM_001146687	Pip5k1c	10.8802	5.8343	-0.899072	0.0322168
NM_175464	Pkp4	6.65563	3.10035	-1.10214	0.0357228
NM_001163549	Plec1	2.45921	9.34168	1.92549	2.66e-09
NM_201393	Plec1	0.674798	2.58365	1.93689	1.91e-05
NM_201394	Plec1	3.92012	1.57798	-1.31282	0.000466365
NM_175170	Pogk	2.25693	4.82798	1.09706	0.0139997
NM_001164057	Pola2	0	1.92607	ND	0.000956263
NM_026651	Pomgnt1	26.5302	14.7497	-0.846945	0.0310128
NR_027710	Ppargc1a	3.77528	7.99778	1.08302	0.00993783
NM_175934	Ppp1r10	2.09852	0	ND	0.000172959
NM_012023	Ppp2r5c	17.6237	34.8591	0.984022	0.0051297
NM_146081	Ppp4r1	3.72521	0	ND	4.72e-06
NM_175686	Prrx1	12.4183	6.75544	-0.878346	0.0304843
NM_011202	Ptpn11	6.77262	33.7976	2.31913	4.68e-13
NM_001127177	Ptpn2	2.4994	1.1972	-1.06192	0.0291302
NM_001160219	Pum2	3.25724	13.8584	2.08904	4.6e-09
NM_001160221	Pum2	14.864	4.81057	-1.62754	1.2e-06
NM_011237	Rad9	5.58603	2.4477	-1.1904	0.0370634
NM_001037764	Rai1	1.70039	4.70115	1.46715	0.000464089
NM_001039086	Rapgef1	2.63603	11.4533	2.11932	1.5e-08
NM_019705	Rbck1	7.73242	0	ND	8.05e-07
NM_011251	Rbm6	7.01115	3.23836	-1.11439	0.0270454
NM_001141932	Rbms1	15.6323	0	ND	1.08e-10
NM_020296	Rbms1	7.12011	15.7005	1.14084	0.00711008
NM_001161365	Rin3	5.80383	2.35511	-1.30121	0.0101323
NM_019706	Rnf138	0	1.89429	ND	0.000119188
NM_207623	Rnf138	3.7357	1.17074	-1.67395	0.00874916
NM_001081977	Rnf144a	2.57308	7.01883	1.44774	0.000406827
NM_001110198	Rnf146	4.45587	0	ND	3.86e-07
NM_021470	Rnf32	0.620682	4.09576	2.72221	0.0432921
NM_175201	Rnf38	2.3614	6.02417	1.35112	0.00403855
NM_001146025	Rnf44	2.83212	0	ND	3.14e-05
NM_001146026	Rnf44	2.13155	0	ND	0.000284671
NM_001146027	Rnf44	9.38093	16.6374	0.826628	0.0388682
NM_001038696	Rnpc3	6.61972	3.15879	-1.0674	0.0215793
NM_001159483	Rpl19	21.7496	51.0984	1.23229	0.0134888
NM_001130484	Rpl35a	9.81066	42.8662	2.12742	0.00388662
NM_001033865	Rps27a	14.3051	1.79759	-2.99239	0.00605958
NM_024277	Rps27a	17.3988	36.9229	1.08553	0.044916
NM_024226	Rtn4	8.82202	1.9024	-2.21328	0.00132868
NM_194053	Rtn4	3.69405	0.788329	-2.22833	0.043979
NM_194054	Rtn4	0	3.8188	ND	3.08e-07
NM_016926	Sart3	1.9926	4.24001	1.08942	0.0370013
NM_016807	Sdcbp	11.0131	5.18581	-1.08658	0.044916
NM_199239	Sema6d	0	4.14495	ND	1.53e-09
NM_199240	Sema6d	9.56486	2.34831	-2.02612	1.56e-08
NM_025483	Senp7	7.01911	1.06763	-2.71688	1.09e-08
NM_017380	Sept9	5.69241	1.88639	-1.59341	0.00999568
NM_001164117	Serpinb6a	0	3.6686	ND	0.00154521
NM_001164118	Serpinb6a	3.7986	0	ND	0.00183259
NM_001163642	Setdb1	0	9.25246	ND	6.05e-13
NM_001093752	Sfrs11	16.978	4.41981	-1.94161	2.01e-07
NM_001130188	Sgce	0	3.04041	ND	0.000979581
NM_001037759	Sgk3	6.44873	0.248687	-4.69661	4.64e-08
NM_001146299	Sh3rf2	3.90068	7.42419	0.928509	0.0425871
NM_172966	Sh3rf2	3.61539	0	ND	3.15e-07
NM_178710	Sik2	48.0233	19.2977	-1.3153	1.17e-05
NM_001110351	Sin3a	4.67823	10.4071	1.15354	0.0023619
NM_011386	Skil	4.77061	2.35503	-1.01843	0.0424397
NM_001145876	Slc25a44	4.94641	9.97282	1.01162	0.0214167
NM_011412	Slit3	3.51942	7.10183	1.01285	0.00999568
NM_025540	Sln	14.1188	72.4074	2.35852	1.8e-08
NM_148673	Slu7	2.41061	5.36759	1.15488	0.045934
NM_175491	Smcr8	2.52779	0.658379	-1.94089	0.0355599
NM_001160257	Smg7	7.18152	3.13012	-1.19807	0.00501606
NM_009166	Sorbs1	2.18596	0.360152	-2.60159	0.00248876
NM_011445	Sox6	2.23425	0.558165	-2.00103	0.00049713
NM_001018042	Sp3	14.3942	7.91298	-0.863194	0.038586
NM_001144987	Spg20	0	1.95972	ND	0.000154828
NM_001163311	Srr	5.37447	1.52775	-1.81471	0.00154932
NM_009183	St8sia4	8.69162	4.74134	-0.874331	0.0269821
NM_019990	Stard10	20.1159	37.5408	0.900122	0.0267705
NM_001109906	Stau1	0	7.38511	ND	2.3e-08
NM_001102423	Stx16	3.69611	0	ND	4e-06
NM_001113569	Stxbp1	6.5998	0	ND	1.01e-10
NM_009318	Tapbp	43.4187	0.0299855	-10.4998	0.0145284
NM_001159641	Tasp1	0	4.20981	ND	4.61e-06
NM_001163849	Tbc1d24	0	2.43828	ND	8.49e-08
NM_001163851	Tbc1d24	4.37296	0	ND	4.08e-10
NM_009324	Tbx2	1.89534	5.32587	1.49056	0.000653298
NM_001114140	Tcf20	6.1295	2.45477	-1.32018	0.00108857
NM_001037877	Tcf25	8.23493	3.2953	-1.32135	0.0134202
NM_001142919	Tcf7l2	0	1.66457	ND	0.000300314
NM_001130458	Tcn2	13.6	6.26519	-1.11818	0.0363339
NM_001130459	Tcn2	3.23033	16.4816	2.3511	3.17e-06
NM_172552	Tdg	0	1.6589	ND	0.00047545
NM_001098226	Tead3	1.47828	4.23469	1.51834	0.0339641
NM_001113460	Tec	2.58302	0	ND	0.000594099
NM_029575	Tgfbr2	10.0533	5.08041	-0.984659	0.0236302
NM_001145164_dup2	Tgtp2_dup2	24.1955	11.4709	-1.07676	0.00105181
NM_001164079	Tia1	0	2.72489	ND	4.72e-06
NM_011589	Timeless	5.7208	1.88553	-1.60125	3.74e-05
NM_028223	Tmem175	0	2.43065	ND	6.93e-05
NM_001098271	Tmem176a	13.3888	0	ND	1.11e-06
NM_025326	Tmem176a	3.7122	18.5086	2.31785	0.000226264
NM_026392	Tmem70	5.35799	0	ND	0.000365156
NM_016711	Tmod2	1.17821	2.67883	1.18501	0.0118568
NM_001080131	Tmpo	5.00582	1.21241	-2.04572	0.00101082
NM_001163008	Tnik	3.77595	8.27339	1.13164	0.00179845
NM_016788	Tnk2	0.941575	4.42127	2.23131	7.58e-05
NM_001025264	Tpd52	0	6.29908	ND	8.58e-07
NM_001080999	Trmt2a	4.12791	8.63776	1.06524	0.0470833
NM_008307	Trmt2a	2.44318	0	ND	0.000558936
NM_001163452	Trpc4ap	40.8968	19.4715	-1.07062	0.00117892
NM_019828	Trpc4ap	14.866	34.2957	1.20601	0.000312345
NM_080788	Ttbk2	0.502002	2.82361	2.49178	1.49e-06
NM_001042408	Txnl4a	19.2993	5.93555	-1.70109	0.000270529
NM_001042514	Txnrd1	0	1.7125	ND	0.00122718
NM_013699	Ubp1	0.161722	2.81807	4.12312	0.029168
NM_001081548	Ubr3	48.9901	14.4808	-1.75835	8.49e-08
NM_009464	Ucp3	30.5205	64.0227	1.06881	0.000834507
NM_001122829	Upf1	5.40068	2.04837	-1.39866	0.0053713
NM_030680	Upf1	5.28947	11.588	1.13143	0.0024716
NM_009477	Upp1	0	3.14152	ND	0.000245971
NM_133247	Usp33	5.08731	13.5329	1.41149	0.000107917
NM_001013378	Uspl1	3.15382	0.145717	-4.43586	0.0183533
NM_009484	Uty	4.73311	0.096233	-5.62011	1.16e-08
NR_027885	Vaultrc5	105.816	277.729	1.39213	6.51e-05
NM_001025250	Vegfa	8.09622	26.1509	1.69154	7.77e-07
NM_001110266	Vegfa	1.83018	6.29423	1.78205	0.00618938
NM_001110267	Vegfa	25.7566	11.5125	-1.16174	0.00137987
NM_001001327	Vkorc1l1	1.28844	9.47613	2.87867	0.0360747
NM_016757	Wbp1	17.1501	35.8645	1.06434	0.00953647
NM_001159527	Wdr35	8.65286	1.89466	-2.19124	2.01e-07
NM_001008793	Whrn	2.54818	0	ND	9.08e-06
NM_011721	Wrn	3.6666	0.938245	-1.96641	4.43e-05
NM_001113532	Wtap	2.27101	0.28383	-3.00023	0.00159939
NM_175394	Wtap	0	1.68532	ND	2.88e-06
NM_026875	Ypel3	0	4.53715	ND	0.00388662
NM_001145919	Ythdf3	26.9094	6.48981	-2.05186	5.85e-11
NM_172677	Ythdf3	8.8556	20.6486	1.22138	0.000255453
NM_001098237	Zbtb3	2.04124	0	ND	0.000172959
NM_001079513	Zbtb33	6.05391	1.52441	-1.98961	1.57e-05
NM_020256	Zbtb33	3.25942	6.49243	0.994144	0.0371544
NM_177027	Zcchc7	5.0259	1.65709	-1.60073	0.000149584
NM_011742	Zfp1	5.24013	0	ND	1.37e-05
NM_011747	Zfp13	1.93378	0.416108	-2.21639	0.0434096
NM_013705	Zfp30	3.82075	1.54362	-1.30754	0.0204701
NM_019565	Zfp386	8.09528	17.6051	1.12084	0.011954
NM_177622	Zfp595	3.2843	1.26121	-1.38078	0.00611452
NM_001161818	Zfp639	6.70726	2.29073	-1.54992	0.0313732
NM_001039965	Zfp869	2.85914	8.70308	1.60594	0.000993422
NM_001044704	Zscan21	8.903	0.0879379	-6.66166	0.0486458
*ND = not determined as one of the copy values was not detected in either Veh or Gef groups
