# Supplementary material for: β-Adrenergic Receptor-Dependent Alterations in Murine Cardiac Transcript Expression Are Differentially Regulated by Gefitinib In Vivo
Source: PLoS One. 2014 Jun 5;9(6):e99195. doi: 10.1371/journal.pone.0099195 (PMC4047088; doi:10.1371/journal.pone.0099195)
Supplement: Table S2 — Isoproterenol-sensitive changes in cardiac transcript expression. (XLSX) [file pone.0099195.s002.xlsx]

## Sheet: ST2 Isoproterenol
Table S2: Isoproterenol-sensitive changes in cardiac transcript expression (Groups 5 and 6 from Fig. 1)
ID	Transcript	Veh	ISO	Log2 Fold Δ	q value
NM_001122738	1110028C15Rik	13.7812	4.54054	-1.60176	0.00130377
NR_003617	1700018B24Rik	0.118247	2.02948	4.10124	0.00424146
NM_026958	1810035L17Rik	173.417	51.6714	-1.74681	0.000558873
NM_027308	2210010C17Rik	0.774343	3.20154	2.04772	0.030379
NM_175242	2310014H01Rik	1.72488	5.82758	1.7564	0.0180006
NM_024460	2310016E02Rik	92.6716	14.7868	-2.64782	1.4603e-05
NR_027901	2900060B14Rik	834.991	209.194	-1.99692	6.70702e-05
NM_001159572	4632428N05Rik	5.80943	2.36828	-1.29456	0.0397697
NM_028732	4632428N05Rik	0.22976	4.43737	4.27151	0.000221928
NM_177279	4732415M23Rik	20.7201	5.57837	-1.89312	0.0183423
NM_178765	5730410E15Rik	3.57122	0	ND*	0.000684781
NM_029081	5730419I09Rik	5.33593	0.897921	-2.57108	9.17276e-05
NM_001004361	5730494M16Rik	2.103	0	ND	0.00260206
NM_001160360	A130010J15Rik	0	1.37138	ND	0.0041992
NM_183025	A430033K04Rik	4.45954	1.32926	-1.74628	0.00742463
NM_001110272	Abhd14a	6.91096	1.32958	-2.37791	0.0353385
NM_001014424	Abi3bp	2.18448	0	ND	0.00315847
NM_001085473	Acin1	10.6239	0.122579	-6.43746	1.2137e-07
NM_019567	Acin1	0	1.64811	ND	0.0123737
NM_029344	Acyp2	107.345	50.4945	-1.08806	0.049748
NM_009621	Adamts1	19.1991	99.3391	2.37133	1.49364e-05
NM_175314	Adamts9	4.3666	16.9208	1.95422	3.26654e-05
NM_019655	Adar	0	1.96651	ND	0.000277804
NM_009627	Adm	9.84741	3.42086	-1.52538	0.0309458
NM_178119	Agap1	4.97603	11.3443	1.1889	0.033255
NM_018862	Agpat1	19.5112	0	ND	1.24519e-05
NM_007428	Agt	2.51688	8.62409	1.77673	0.00686044
NR_015519	AI662270	2.01857	33.1295	4.03671	2.86282e-12
NM_031185	Akap12	9.97938	45.4319	2.18668	1.24519e-05
NM_026316	Aldh3b1	0.574474	2.78393	2.27681	0.0381237
NM_138600	Aldh7a1	0.888772	6.18353	2.79855	0.00124861
NM_001146060	Als2cl	0	1.53975	ND	0.00102665
NM_011784	Aplnr	21.6785	4.31352	-2.32932	2.15031e-07
NM_001109914	Apold1	8.62975	41.9674	2.28188	1.12591e-06
NM_175087	Aqp6	3.32637	0.67844	-2.29365	0.00283721
NM_018790	Arc	1.5089	4.37141	1.53461	0.0316178
NR_027373	Arhgap1	0	4.70773	ND	0.000119583
NM_001122640	Arhgap17	3.22867	0.239268	-3.75424	0.00122745
NM_175476	Arhgap25	0.699876	4.66482	2.73665	0.00191512
NM_001130152	Arhgef1	0	16.7412	ND	1.7179e-06
NM_198122	Arid4b	4.03186	0.102428	-5.29877	3.50611e-05
NM_145996	Arid5a	2.51333	6.73683	1.42247	0.0132593
NM_001037737	Arnt	12.541	2.8363	-2.14457	3.25895e-05
NM_007489	Arntl	4.36706	1.49298	-1.54847	0.0266121
NM_001142655	Arpp19	27.0571	10.7652	-1.32963	0.00792095
NM_001080793	Ash2l	14.6312	0.708101	-4.36895	4.94498e-08
NM_026877	Aspscr1	14.1722	5.09121	-1.47699	0.0214381
NM_001136054	Ate1	9.57505	3.58728	-1.41639	0.0107772
NM_013799	Ate1	4.97467	11.5602	1.21649	0.0413551
NM_001025093	Atf2	7.79142	1.20541	-2.69236	1.10062e-05
NM_007498	Atf3	4.53954	97.0621	4.41829	0
NM_007881	Atn1	5.32532	11.8236	1.15073	0.0434468
NM_001001798	Atp11c	3.58184	0.126882	-4.81914	1.81896e-05
NM_016745	Atp2a3	4.47453	1.73495	-1.36684	0.0478249
NM_001099288	AU040829	8.77785	0.685182	-3.67931	1.34502e-07
NM_134067	AW209491	5.69095	0	ND	0.00122745
NM_001036740	B3gnt8	2.14259	0	ND	0.0406756
NM_001039146	B430211C08Rik	3.77939	1.32276	-1.5146	0.0225658
NM_011792	Bace1	17.5457	7.46399	-1.2331	0.0179773
NM_153595	BC030307	0	1.35122	ND	0.00802333
NM_177738	BC048671	0.195453	9.34019	5.57856	0.0049227
NM_001004180	BC057022	1.12783	6.52828	2.53315	6.20532e-05
NM_207680	Bcl2l11	4.46773	16.2018	1.85854	0.000208933
NM_030256	Bcl9l	4.64079	10.5266	1.18159	0.0319496
NM_001025392	Bclaf1	0.0501428	10.541	7.71576	0.000830124
NM_175044	Bcor	2.03651	6.72323	1.72305	0.00345816
NM_008528	Blnk	1.8778	0.399118	-2.23415	0.0357915
NM_007557	Bmp7	2.54806	0.285834	-3.15615	0.00395877
NM_181280	Bre	0	3.90668	ND	0.00998023
NM_181281	Bre	0	5.45902	ND	0.00518523
NM_201646	Btbd6	2.31323	0	ND	0.0251637
NM_007570	Btg2	21.129	157.92	2.9019	2.93854e-08
NM_001040631	C1qtnf5	5.03122	0.708553	-2.82796	0.0335965
NM_001081023	Cacna1s	2.69242	0	ND	8.18473e-05
NM_001110843	Cacna2d1	1.79707	10.3607	2.52741	2.87667e-06
NM_031173	Cacnb1	0	1.45468	ND	0.0140083
NM_023813	Camk2d	7.6472	28.5734	1.90167	0.000156148
NM_172860	Cbfa2t2	0.75621	7.99945	3.40304	2.92269e-07
NM_001161456	Cbfb	3.69244	0	ND	0.00282792
NM_026202	Ccdc50	16.2452	2.84634	-2.51283	5.49777e-08
NM_176841	Ccdc88a	3.88698	1.65598	-1.23096	0.0261674
NM_001136471	Ccdc9	0	1.40987	ND	0.0197895
NM_001162918	Ccdc90b	3.26734	18.5199	2.50289	0.000548648
NM_025515	Ccdc90b	38.9165	9.34793	-2.05766	2.81006e-05
NM_001025156	Ccdc93	0.654292	4.80753	2.87729	1.51102e-05
NM_009917	Ccr5	2.33779	0.370231	-2.65865	0.000951876
NM_017466	Ccrl2	9.12871	52.5229	2.52446	6.52851e-08
NM_009834	Ccrn4l	17.7043	43.2234	1.28771	0.0147377
NM_009841	Cd14	3.47056	17.0326	2.29506	8.96828e-05
NM_010818	Cd200	36.9342	16.749	-1.14088	0.030343
NM_009850	Cd3g	2.05246	0	ND	0.0282078
NM_001081058	Cdc2l5	9.35516	3.94749	-1.24483	0.020121
NM_027118	Cdc2l5	3.47967	10.0991	1.53721	0.00378404
NM_001033342	Cdc42bpg	1.51999	4.30985	1.50358	0.0104547
NM_175833	Cdv3	0	2.18571	ND	0.00293016
NM_011926	Ceacam1	0	4.09188	ND	3.97268e-05
NM_173762	Cenpe	2.70726	14.4944	2.42059	2.11407e-07
NM_009805	Cflar	1.66579	6.07667	1.86707	0.0274646
NM_026929	Chac1	6.1737	18.0986	1.55167	0.00779261
NM_001001565	Chpf	0	2.579	ND	0.00132788
NM_177548	Clasp1	17.5407	3.76678	-2.2193	2.47907e-06
NM_013805	Cldn5	12.3605	54.8039	2.14854	8.09397e-06
NM_175526	Clec1a	12.5845	5.26302	-1.25769	0.0192989
NM_020257	Clec2i	4.12814	0.817205	-2.33672	0.0429387
NM_175378	Clip4	19.17	6.48045	-1.56468	0.00686044
NM_001042634	Clk1	4.01922	14.5797	1.85898	0.00781291
NR_027853	Clk1	14.5438	4.36524	-1.73627	0.00910756
NM_001146311	Cln3	0	3.11816	ND	0.000448506
NM_009907	Cln3	3.53379	0.956796	-1.88493	0.0479327
NM_020557	Cmpk2	7.27383	2.91212	-1.32064	0.0300948
NM_026424	Coq10b	1.85716	18.707	3.33241	3.03474e-05
NM_009952	Creb1	0.470161	1.66823	1.82709	0.0421504
NM_133828	Creb1	7.6951	3.21954	-1.25709	0.0180889
NM_001110854	Crem	0	5.39839	ND	0.00043118
NM_139117	Csda	8.74006	22.2832	1.35024	0.034175
NM_153287	Csrnp1	8.0828	31.2344	1.95021	3.58588e-05
NM_001141930	Ctnnbip1	0	1.59319	ND	0.0166435
NM_198013	Cuedc1	7.99427	18.5949	1.21787	0.0431975
NM_001110231	Cugbp2	2.40661	0.282279	-3.09181	3.9854e-05
NM_010160	Cugbp2	0	1.61536	ND	9.51828e-05
NM_008599	Cxcl9	4.29615	1.25923	-1.7705	0.00883464
NM_009911	Cxcr4	6.62211	2.34584	-1.49719	0.0413551
NM_001136059	Cyp1a1	0.784498	3.02505	1.94712	0.0207452
NM_001004455	Cys1	0	1.85618	ND	0.00378404
NM_138686	Cys1	2.175	0	ND	0.00627226
NM_139200	Cytip	0.60937	1.86843	1.61644	0.0318303
NM_001162926	D330050I23Rik	7.12775	1.69321	-2.07369	2.55511e-05
NM_027271	D3Ertd751e	2.21877	0	ND	0.00840948
NM_001025608	D4Ertd22e	25.4742	6.50151	-1.97019	3.60133e-05
NM_001114125	Dab2ip	11.1508	3.82172	-1.54485	0.00266565
NM_029083	Ddit4	28.9182	65.4458	1.17832	0.0302426
NM_001163759	Dhx57	3.52204	0.802496	-2.13384	0.00227092
NM_198942	Dhx57	0.204489	3.57846	4.12924	0.000953896
NM_001159884	Dnajb2	34.5407	9.877	-1.80615	0.000268641
NM_001159885	Dnajb2	2.67276	10.9067	2.02881	0.00903751
NM_001128308	Dock9	0	1.30793	ND	0.000410129
NM_134074	Dock9	4.72522	1.7958	-1.39576	0.0183423
NM_053246	Dok4	10.4486	4.46094	-1.22789	0.0414403
NM_015761	Dos	0.908645	5.99343	2.72159	1.16662e-05
NM_007886	Dtnb	2.47305	0	ND	0.00223395
NR_027870	Dtnb	0	1.69799	ND	0.00183417
NM_001048054	Dusp16	3.31381	0	ND	0.000755706
NM_007913	Egr1	6.26509	23.412	1.90184	7.33822e-05
NM_010118	Egr2	0.813459	3.3763	2.0533	0.00485134
NM_018781	Egr3	0.617007	3.9452	2.67674	0.0192233
NM_001114597	Ehbp1l1	7.52592	21.8323	1.53652	0.0028266
NM_001109686	Ehmt1	7.74253	3.11037	-1.31572	0.0243138
NM_001109687	Ehmt1	3.35254	8.31504	1.31047	0.030742
NM_138953	Ell2	10.1613	37.1218	1.86918	8.09656e-05
NM_016885	Emcn	3.35714	0	ND	0.0369154
NM_001163035	Enoph1	0	1.76711	ND	0.0437613
NM_133753	Errfi1	13.9676	53.1833	1.92889	4.82685e-05
NM_145359	Fam100a	5.54023	18.9642	1.77526	0.00231202
NM_176902	Fam100b	5.55943	0.357921	-3.95723	0.0041992
NM_025626	Fam107b	5.14982	18.3149	1.83043	0.000193219
NM_001143776	Fam13c	3.10136	0.799194	-1.95629	0.0198584
NM_001160379	Fam46a	3.0167	12.9235	2.09896	4.15974e-05
NM_145553	Fam76a	12.9357	31.5444	1.28603	0.0174964
NM_013911	Fbxl12	0	3.55983	ND	0.000845364
NM_001161852	Fbxo44	4.03284	0	ND	0.00792276
NM_001163705	Fbxo6	0	10.4271	ND	0.000313737
NM_001163706	Fbxo6	27.3439	11.0752	-1.30388	0.0391532
NM_139233	Fgd4	4.34585	0	ND	0.0033206
NM_001163215	Fgfr3	0	2.02968	ND	0.000899113
NM_001163216	Fgfr3	1.92832	5.62109	1.5435	0.026673
NM_001159573	Fip1l1	2.19247	9.1841	2.06658	0.00120548
NM_001159574	Fip1l1	4.95117	0	ND	0.000208933
NM_001110328	Fiz1	0	2.01189	ND	0.00621225
NM_001114665	Fnbp1l	4.31287	1.46184	-1.56086	0.0195233
NM_010234	Fos	1.38657	77.0594	5.79638	0
NM_008036	Fosb	0.314447	25.7498	6.3556	0
NM_008037	Fosl2	12.1873	115.04	3.23868	3.98752e-09
NM_008053	Fxr1	23.9163	59.4853	1.31454	0.016926
NM_194321	Fxyd1	32.9273	4.99166	-2.72169	0.00132788
NM_008059	G0s2	47.6037	19.0669	-1.32	0.0173594
NM_001080795	G3bp2	20.6146	9.2667	-1.15354	0.0341751
NM_010255	Gamt	6.30793	1.52843	-2.04512	0.0198236
NM_010276	Gem	4.06768	13.0343	1.68004	0.00263857
NM_013529	Gfpt2	10.4952	26.0369	1.31083	0.0111604
NM_001159382	Gjc1	3.48982	10.791	1.62861	0.0281902
NM_001159383	Gjc1	11.9295	2.00591	-2.5722	0.00014882
NM_028608	Glipr1	3.62118	0.716847	-2.33672	0.0429387
NM_001111300	Gm10070	162.822	66.6813	-1.28794	0.0175807
NM_001142957	Gm4455	17.2238	6.73125	-1.35546	0.00657125
NM_001142411	Gm4979	2.50982	0.91971	-1.44833	0.0225658
NR_002891	Gm5512	35.782	16.2395	-1.13973	0.020121
NM_001008427	Gm5595	3.88221	1.37074	-1.50193	0.0354505
NM_001033297	Gm561	103.331	28.8968	-1.83829	0.000550271
NM_001101561	Gm6251	28.8747	8.44976	-1.77282	0.017045
NM_001110020	Gm6900	28.9704	97.7509	1.75453	0.000448587
NR_004433	Gm8234	7.89935	1.94948	-2.01865	0.0180336
NM_001160016	Gnb1	64.7558	18.9033	-1.77637	0.000238275
NM_001160017	Gnb1	30.5812	90.0131	1.55749	0.00518687
NR_027343	Gorasp2	0	1.26272	ND	0.034175
NM_001038703	Gpr146	11.0543	2.4363	-2.18185	6.58427e-05
NM_175335	Gtf2a1	2.08367	0	ND	0.00178388
NM_010365	Gtf2i	31.5764	11.715	-1.43049	0.00481181
NM_010402	Hand2	23.9523	76.8866	1.68257	0.000585146
NM_015786	Hist1h1c	69.226	31.8357	-1.12067	0.0358138
NM_145713	Hist1h1d	4.92715	1.81714	-1.43908	0.0357431
NM_178188	Hist1h2ad	20.5379	5.26601	-1.96351	0.0446593
NM_178218	Hist3h2a	14.1405	5.85146	-1.27296	0.0311657
NM_001163166	Hmg20b	15.1614	0.160473	-6.56193	0.0107772
NM_182650	Hnrnpa2b1	22.7918	54.8154	1.26607	0.0232474
NM_001122897	Hp1bp3	5.73303	0	ND	0.000250777
NM_152803	Hpse	0.975521	3.98329	2.02972	0.00319076
NM_133698	Hrnr	5.73393	2.38794	-1.26376	0.0124753
NR_027492	Hspa13	0	1.32695	ND	0.0069417
NM_010479	Hspa1a	3.67956	18.3072	2.31481	4.51319e-06
NM_010478	Hspa1b	1.22088	3.96363	1.6989	0.0198236
NM_010499	Ier2	3.40485	9.93061	1.54429	0.0282078
NM_008332	Ifit2	9.14788	3.22995	-1.50193	0.00378404
NM_013562	Ifrd1	31.4646	90.4933	1.52408	0.00231202
NM_001160182	Ifrg15	0	2.59467	ND	0.00412908
NM_001159518	Igfbp7	0	6.66823	ND	0.00244949
NM_001161422	Ikbkg	5.42794	0	ND	1.1931e-05
NM_001005784	Inadl	0	1.41248	ND	0.00998023
NM_008381	Inhbb	0.647006	2.14627	1.72998	0.0258442
NM_001081212	Irs2	4.81787	54.4976	3.49973	0
NM_001113514	Itga9	0	1.90129	ND	0.000830124
NM_008416	Junb	8.7513	32.0425	1.87242	0.000153632
NM_001017426	Kdm6b	3.78004	17.0853	2.17628	3.41407e-06
NM_013692	Klf10	8.63041	21.2398	1.29927	0.0130119
NM_010637	Klf4	8.23802	32.7803	1.99246	2.39581e-05
NM_001039072	Ldb3	0	34.0094	ND	3.96216e-05
NM_010699	Ldha	0	4.51183	ND	0.00297897
NM_001033250	Lemd1	0.240032	7.7547	5.01377	0.0169594
NM_010705	Lgals3	0	2.36098	ND	0.00396711
NM_011698	Lin7b	0	1.96074	ND	0.0429559
NM_019980	Litaf	14.2792	32.6148	1.19161	0.0275081
NM_027133	Lnp	5.25362	2.04657	-1.3601	0.01349
NR_002856	LOC218963	0	7.155	ND	0.0404931
NM_001114679	LOC667214	4.29554	1.10528	-1.95842	0.00156941
NM_175116	Lpar6	9.75654	3.03081	-1.68667	0.00283721
NM_172950	Lpin1	9.9918	0	ND	6.20488e-06
NM_001113379	Lrrc32	5.44192	21.6626	1.99302	2.62707e-05
NM_178705	Luzp2	2.21584	0.422562	-2.39062	0.000288831
NM_016753	Lxn	5.68024	1.13279	-2.32608	0.00721344
NM_001164036	Ly6e	5.05279	0.583914	-3.11325	0.00144123
NM_001164037	Ly6e	0	2.02532	ND	0.0157757
NM_175364	Lyrm2	28.9366	12.3125	-1.23277	0.0282431
NM_010755	Maff	5.97695	19.3255	1.69302	0.00186096
NM_010757	Mafk	11.4963	31.3355	1.44662	0.00363213
NM_009316	Map3k7	22.3395	9.39214	-1.25007	0.0187101
NM_172688	Map3k7	7.08421	16.1579	1.18956	0.0381237
NM_001163448	Mapk8ip3	11.035	3.59682	-1.6173	0.00144123
NM_013931	Mapk8ip3	0.843628	7.21818	3.09696	4.44254e-06
NM_001080388	Mark2	15.2593	3.45903	-2.14125	1.10357e-05
NM_001080390	Mark2	0	4.12401	ND	4.35508e-05
NM_175341	Mbnl2	0	4.33621	ND	3.9854e-05
NM_001159485	Mcf2l	7.50187	16.9756	1.17814	0.0369328
NM_148922	Mdm1	2.56947	0	ND	0.000798389
NM_007963	Mecom_dup1	6.52629	2.21124	-1.56141	0.00384634
NM_001159567	Meis2	7.82891	0.476336	-4.03876	1.39707e-08
NM_001159570	Meis2	0	1.63099	ND	0.00124861
NM_001110512	Mettl8	0	3.42188	ND	0.000660819
NM_021565	Midn	26.0176	60.6248	1.22042	0.0404446
NM_001045959	Mink1	3.39184	0	ND	0.000249092
NM_001081117	Mki67	2.03011	0.817278	-1.31266	0.0356303
NM_001141946	Mkks	0.239321	3.21431	3.74749	0.0379516
NM_153049	Mkl1	0	2.07892	ND	0.000613075
NM_153588	Mkl2	5.48081	1.48617	-1.88279	0.000388933
NM_010801	Mlf1	40.9675	6.25228	-2.71203	4.51319e-06
NM_172457	Mobkl2a	3.21734	7.99161	1.31262	0.0458029
NM_001048143	Mon1b	0	1.4216	ND	0.00144123
NM_001083897	Mpzl1	5.36908	0	ND	0.000707755
NM_026759	Mrpl13	104.172	48.5409	-1.1017	0.0416125
NM_026732	Mrpl14	129.51	53.5188	-1.27495	0.0128646
NM_078479	Mrps21	297.207	123.951	-1.2617	0.0125284
NM_025369	Mrps36	93.3785	42.7055	-1.12867	0.0417469
NM_008630	Mt2	27.4837	69.0126	1.32828	0.0305789
NM_008632	Mtap2	2.54571	0.431599	-2.5603	0.000918027
NM_001146180	Mtss1	0.927062	3.49412	1.91419	0.0182332
NM_001005864	Mtus1	9.01413	0	ND	1.79645e-05
NM_010849	Myc	1.61973	4.8771	1.59028	0.0322785
NM_008709	Mycn	3.52057	0.737198	-2.25569	0.00177045
NM_026793	Myct1	9.09208	3.32903	-1.44951	0.0117631
NM_008654	Myd116	8.40226	22.6818	1.43268	0.00577915
NM_001081250	Myh13	4.73705	1.93096	-1.29467	0.0251637
NM_028901	Myo18b	28.6898	78.3626	1.44963	0.0490795
NM_001080775	Myo1c	12.6499	3.04765	-2.05335	3.97911e-05
NM_001142323	Myo9b	2.0266	0.4287	-2.24102	0.00579198
NM_013608	Naca	18.6542	1.97892	-3.23672	2.89273e-05
NM_001077695	Ncoa2	6.41028	14.2433	1.15182	0.0478565
NM_008678	Ncoa2	13.3968	6.11196	-1.13218	0.0416218
NM_011424	Ncor2	5.40177	14.3256	1.40709	0.00558379
NM_025348	Ndufa3	1467.16	527.342	-1.47622	0.00416947
NM_001030274	Ndufs5	246.282	109.296	-1.17207	0.0318727
NM_016701	Nes	4.04731	10.4282	1.36545	0.00779261
NM_017373	Nfil3	5.85913	16.7601	1.51627	0.00663683
NM_010906	Nfix	14.5498	38.4445	1.40178	0.00721344
NM_013609	Ngf	0	3.1292	ND	0.0125149
NM_009750	Ngfrap1	0	2.90597	ND	0.0282078
NM_001163592	Nhsl1	2.30966	0.630253	-1.87368	0.0148712
NM_201232	Nipbl	3.2307	7.48663	1.21247	0.0380388
NM_001163743	Nlrx1	0	1.26333	ND	0.0100891
NM_008705	Nme2	85.3097	23.9603	-1.83206	0.000277118
NM_145857	Nod2	1.05968	3.87999	1.87242	0.00244949
NM_001161329	Nol11	5.1667	0	ND	0.000342511
NM_001109985	Nos1ap	1.22074	3.68464	1.59376	0.0394418
NM_001163242	Nqo2	0	1.3708	ND	0.00733014
NM_183261	Nr2f2	2.46328	0.300629	-3.03452	0.00177045
NM_010444	Nr4a1	6.51237	239.413	5.20018	0
NM_001139509	Nr4a2	0	6.31518	ND	3.5559e-05
NM_013613	Nr4a2	0.378513	17.3062	5.5148	0
NM_015743	Nr4a3	1.7815	73.0677	5.35807	0
NM_008753	Oaz1	122.848	50.6957	-1.27693	0.0144659
NM_001159888	Ociad1	14.0531	2.84857	-2.30258	0.00215981
NM_001025378	Orc2l	6.69928	0.823458	-3.02424	0.00200909
NM_175489	Osbpl8	11.5232	2.28533	-2.33407	1.82201e-06
NM_028808	P2ry13	2.09936	0.597431	-1.81311	0.049003
NM_001159510	Pacsin2	0	2.4825	ND	0.00122745
NM_029357	Pcdh1	4.40423	10.9714	1.31679	0.0161344
NM_001039376	Pde4dip	10.6755	26.8361	1.32988	0.0247267
NM_001122759	Pde7a	0	3.93256	ND	0.000139184
NM_001083316	Pdgfra	0	1.93035	ND	0.000220541
NM_001114087	Pdlim7	8.48997	0.433309	-4.29229	0.0282078
NM_001032414	Pear1	0	5.04121	ND	1.0758e-05
NM_008816	Pecam1	71.9762	16.072	-2.16297	5.5923e-06
NM_008995	Pex5	6.09005	0	ND	0.000125608
NM_027044	Pfdn5	192.27	90.5074	-1.08703	0.0450629
NR_027859	Pfkfb2	0	2.16663	ND	0.000714245
NM_001130185	Phf17	0	4.73945	ND	1.14761e-05
NM_172303	Phf17	1.91728	0	ND	0.00236339
NM_001164167	Pias2	0.0849936	7.08564	6.3814	0.00122562
NM_026078	Pigc	6.40507	2.43238	-1.39685	0.0313927
NM_001145955	Pigv	0	2.13984	ND	0.0103193
NM_001004435	Pik3r6	3.15714	0	ND	0.000332959
NM_001163004	Pkd2l2	5.6628	1.31945	-2.10158	0.0116786
NM_011113	Plaur	2.03885	7.17804	1.81583	0.0181925
NM_019677	Plcb1	3.71168	1.08586	-1.77324	0.00268545
NM_011117	Plec1	0	1.57391	ND	2.43315e-05
NM_201390	Plec1	15.045	49.1685	1.70845	0.0180006
NM_001083912	Plekhg2	3.80778	8.63333	1.18097	0.0424619
NM_013807	Plk3	1.47064	7.39465	2.33003	0.000198732
NM_001142916	Plod2	6.01778	13.9539	1.21336	0.0419695
NM_011961	Plod2	9.93931	2.61671	-1.92539	0.000595616
NM_138749	Plxnb2	2.91644	8.6622	1.57052	0.00495427
NM_027348	Pmvk	0	4.59856	ND	0.00567309
NM_025802	Pnpla2	13.9239	0	ND	3.09905e-05
NM_027101	Polr2d	8.7775	1.20932	-2.85961	0.0107772
NM_023127	Polr2k	32.7268	10.1806	-1.68465	0.0445085
NM_029786	Pomgnt1	3.36742	13.7832	2.03319	0.0012541
NM_146062	Pphln1	1.92095	0.264862	-2.85851	0.0102336
NM_001081458	Ppp2r5c	0	1.90168	ND	0.0130119
NM_001164200	Prkacb	4.06411	1.14409	-1.82874	0.0166435
NM_011102	Prkcc	0.451859	1.92615	2.09178	0.0421409
NM_175022	Prr12	1.62713	4.73939	1.54237	0.00503585
NM_146061	Prr5	0.917471	3.85947	2.07267	0.0157766
NM_011968	Psma6	193.585	88.6069	-1.12748	0.0453011
NM_008965	Ptger4	0	1.70706	ND	0.00781291
NM_001162366	Ptk2b	3.37654	0.251377	-3.74762	0.000329991
NM_025576	Ptpmt1	22.9259	9.79896	-1.22628	0.040546
NM_001159606	Pum1	3.26397	0	ND	0.00063436
NM_001163302	Pxmp3	2.2267	0	ND	0.0345773
NM_001163306	Pxmp3	5.66373	1.23288	-2.19972	0.0182332
NR_028096	Rabggtb	0	5.05108	ND	0.00218483
NM_019511	Ramp3	6.064	17.3152	1.5137	0.0182332
NM_009026	Rasd1	3.19893	10.2271	1.67674	0.0121268
NM_181318	Rasgef1b	11.6183	28.8178	1.31056	0.011833
NM_028544	Rasip1	11.9999	26.2814	1.13101	0.040805
NM_146240	Rassf9	9.18835	3.15796	-1.54081	0.0123319
NM_001141981	Rbm43	0	2.24491	ND	0.00133265
NM_001141982	Rbm43	3.38528	0	ND	0.00147197
NM_175387	Rbm9	1.87981	0	ND	0.00104936
NM_001080928	Rbpj	18.9031	6.38687	-1.56544	0.000983511
NM_001038846	Rcsd1	5.19438	0	ND	0.00122745
NM_009061	Rgs2	21.5524	90.45	2.06927	3.33084e-05
NR_028056	Rit1	9.97771	0	ND	5.90003e-05
NM_134064	Rnf44	0	2.07575	ND	0.00152103
NR_027396	Rnf44	0	1.52255	ND	0.00555411
NR_024200	Rnu1b2	4.25117	0.780356	-2.44566	0.0138898
NM_144904	Rod1	7.76445	1.26808	-2.61424	1.12591e-06
NM_001164216	Romo1	58.9269	13.9512	-2.07853	0.0057098
NM_001002239	Rpl17	131.978	51.231	-1.36521	0.00480493
NM_009078	Rpl19	85.8637	28.6326	-1.58439	0.00220439
NM_024218	Rpl24	9.80917	2.1127	-2.21504	0.0130465
NM_053257	Rpl31	77.1349	25.3546	-1.60514	0.000585146
NM_009084	Rpl37a	140.339	58.3794	-1.26538	0.0131866
NR_024198	Rprl3	11.0354	1.61467	-2.77282	0.00699215
NM_013765	Rps26	151.889	67.8114	-1.16342	0.0384239
NM_026467	Rps27l	108.5	36.0333	-1.5903	0.00283897
NM_009093	Rps29	221.539	64.1906	-1.78713	0.000229323
NM_001037709	Rusc2	0	6.80914	ND	3.41407e-06
NM_001163300	Safb	3.51975	9.17992	1.38301	0.0182835
NM_001164159	Saps3	0	2.31885	ND	0.000526452
NM_028349	Sass6	2.9707	0.874736	-1.76388	0.00837846
NM_001001144	Scap	4.8235	11.1438	1.20809	0.0408835
NM_001103162	Scap	3.80698	0	ND	0.000257571
NM_145535	Sdcbp2	0	2.77475	ND	0.00268545
NM_009153	Sema3b	4.85554	0	ND	0.000435805
NM_011349	Sema3f	5.92842	15.2892	1.36679	0.00923245
NM_001025379	Sema3g	3.70954	11.6515	1.6512	0.0013957
NM_001126047	Sema4c	5.51052	12.2115	1.14797	0.0445085
NM_001163571	Senp3	14.4819	2.42801	-2.5764	2.59631e-05
NM_030702	Senp3	1.78646	10.7573	2.59014	0.000256819
NM_001159717	Sept2	82.9129	4.60979	-4.16882	0
NM_001113488	Sept9	0	2.0446	ND	0.00448385
NM_021372	Sertad2	0.582381	4.27306	2.87523	0.000176626
NM_178029	Setd1a	2.05983	4.9074	1.25243	0.0382622
NM_001161848	Sgk1	0	1.34359	ND	0.0353092
NM_001145858	Sh3bp2	0	1.5961	ND	0.0021891
NM_009169	Shfm1	338.501	153.34	-1.14242	0.0310809
NM_009174	Siah2	5.81706	15.7161	1.43388	0.00845499
NM_010831	Sik1	17.7437	102.215	2.52622	2.57651e-06
NM_022432	Sirt2	7.37872	1.49783	-2.3005	0.00781291
NM_015747	Slc20a1	5.30822	12.4925	1.23476	0.0341762
NM_146118	Slc25a25	4.06256	19.7934	2.28456	2.8677e-06
NM_007513	Slc7a1	14.8199	39.7363	1.42292	0.014063
NM_001160256	Smg7	9.4794	0.728	-3.70279	8.1321e-10
NR_003270	Snhg3	17.505	3.7488	-2.22327	0.0210108
NR_002455	Snord34	185142	442107	1.25576	0.042975
NR_002903	Snord61	61850.4	10667.5	-2.53556	1.60666e-06
NR_028282	Snord83b	28260.8	8467.55	-1.73879	0.000900482
NM_026506	Snrpg	86.0635	16.4563	-2.38676	6.55811e-05
NM_001127191	Snx16	0	1.49914	ND	0.0165205
NM_007707	Socs3	2.42399	12.2362	2.3357	2.55511e-05
NM_001034963	Sorbs1	15.7226	40.4605	1.36368	0.0182854
NM_007463	Speg	10.0533	27.3291	1.44276	0.0152475
NM_183284	Spink2	3.65134	0	ND	0.0429559
NM_133903	Spon2	2.48491	0.371666	-2.74111	0.0031376
NM_001083895	Srpx2	4.55733	0.687137	-2.72952	0.0007905
NM_009278	Ssb	7.0297	0	ND	0.0006436
NM_028358	Ssbp1	23.5391	4.499	-2.38738	0.000220541
NM_011486	Stat3	2.49986	7.75327	1.63296	0.0107772
NM_011489	Stat5b	0	3.71023	ND	3.26654e-05
NM_011490	Stau1	24.616	9.00817	-1.45029	0.00350699
NM_009285	Stc1	1.95716	5.58958	1.51398	0.0152382
NM_001145827	Stk40	0	1.40082	ND	0.006347
NM_001163018	Suz12	12.3236	5.39824	-1.19086	0.0337094
NM_199196	Suz12	2.74838	9.11214	1.72921	0.00368918
NM_022027	Syne1_dup2	5.63534	1.05082	-2.42299	0.000134309
NM_001164072	Tank	18.6262	1.22015	-3.93221	4.15695e-08
NM_001113364	Tbc1d14	0.517291	2.33182	2.17241	0.0462542
NM_015749	Tcn2	18.4074	7.21409	-1.3514	0.0229265
NM_027384	Tet1	2.40558	1.07025	-1.16843	0.0418776
NM_001164074	Tgif1	0	2.14941	ND	0.00497671
NM_009372	Tgif1	2.27977	0	ND	0.0107772
NM_011580	Thbs1	6.22149	45.9494	2.88471	1.4296e-09
NM_011593	Timp1	0	4.78434	ND	0.00268545
NM_026433	Tmem100	17.6246	43.6571	1.30862	0.0115896
NM_001078649	Tmem134	1.7092	7.36386	2.10714	0.0414403
NM_020588	Tmem183a	6.88064	0.0596056	-6.85095	0.00466876
NM_001033759	Tmem2	7.04298	0.0574892	-6.93675	4.44254e-06
NM_001001183	Tmem204	43.5832	19.263	-1.17794	0.0228587
NM_030108	Tmem33	2.88541	0.717381	-2.00797	0.0115449
NM_173734	Tmem87a	6.9029	0.957457	-2.84992	9.56448e-05
NM_001080129	Tmpo	6.27051	0.742121	-3.07886	3.43815e-05
NM_001159392	Tnfaip1	31.7855	14.3316	-1.14917	0.0353092
NM_020275	Tnfrsf10b	1.41117	4.18777	1.56929	0.026962
NM_001081260	Tnks1bp1	6.31698	13.801	1.12747	0.0416188
NM_001130174	Tnnt2	0	9.27177	ND	0.00110722
NM_001130175	Tnnt2	0	11.0483	ND	0.000548667
NM_001130176	Tnnt2	51.8478	0	ND	8.14764e-06
NM_001130180	Tnnt2	34.8901	461.332	3.72492	2.08205e-12
NM_001048267	Tnpo1	18.2554	7.49946	-1.28347	0.0141818
NM_178242	Tnrc18	0.346442	3.52958	3.34881	3.6469e-05
NM_001082552	Trim21	3.5171	0.174338	-4.33443	0.00522229
NM_053100	Trim8	10.7241	26.8392	1.32349	0.00996646
NM_001025246	Trp53i11	8.83181	20.6003	1.22188	0.0251637
NM_016984	Trpc4	0.116337	3.48445	4.90455	0.000242153
NM_001115085	Tssc4	1.25501	8.13622	2.69666	0.0133644
NM_178811	Ttc15	3.90683	0.703722	-2.47292	0.00440073
NM_029512	Ttpal	0.274789	2.81635	3.35743	0.00441328
NM_001163713	Tufm	0	5.3309	ND	0.00122745
NM_011660	Txn1	55.1334	23.6008	-1.22409	0.0200789
NM_001042513	Txnrd1	8.81087	22.5499	1.35576	0.0130646
NM_015762	Txnrd1	18.667	1.73855	-3.42453	1.4031e-09
NM_019883	Uba52	126.428	46.2169	-1.45183	0.00883464
NM_025401	Ubl5	32.4535	12.7471	-1.3482	0.00651183
NM_023211	Usmg5	2178.56	842.631	-1.3704	0.0182332
NM_198092	Usp2	1.42512	13.6601	3.2608	4.145e-07
NM_001115151	Uspl1	5.04885	0.478782	-3.39851	0.000193219
NM_001001981	Utp14b	0	1.62268	ND	0.000684781
NM_207548	V1rd22	0.505998	5.61937	3.47321	0.0280005
NM_001080557	Vamp1	0	1.86121	ND	0.00170242
NM_001025257	Vegfa	0.102497	19.2802	7.5554	0.000523015
NM_001039388	Wdr37	5.05949	0	ND	8.09656e-05
NM_001008794	Whrn	0	4.42398	ND	0.000208933
NM_001008796	Whrn	2.91655	0.344183	-3.08301	0.0186516
NM_144783	Wt1	3.49973	13.4353	1.94071	0.000176424
NM_172765	Zbtb44	5.62922	1.18849	-2.24381	2.23606e-05
NM_173399	Zbtb5	2.86735	0.93603	-1.61509	0.0439446
NM_001160108	Zc3h14	0	1.53182	ND	0.01349
NM_001039198	Zfhx2	1.16497	3.09201	1.40825	0.0168717
NM_028130	Zfp157	3.5245	1.35908	-1.37479	0.0306352
NM_001130171	Zfp207	0	1.89163	ND	0.0150276
NM_011756	Zfp36	19.5304	46.0485	1.23743	0.0192021
NM_001113400	Zfp385b	3.43383	0.723464	-2.24683	0.0127022
NM_172392	Zfp759	4.68259	1.4221	-1.71929	0.00579198
NM_009572	Zhx1	11.8101	4.88239	-1.27436	0.0169119
NM_001044705	Zscan21	1.90699	0	ND	0.0399014
NM_011777	Zyx	16.6687	38.8438	1.22055	0.0213942
*ND = not determined as one of the copy values was not detected in either Veh or ISO groups
