# Supplementary material for: β-Adrenergic Receptor-Dependent Alterations in Murine Cardiac Transcript Expression Are Differentially Regulated by Gefitinib In Vivo
Source: PLoS One. 2014 Jun 5;9(6):e99195. doi: 10.1371/journal.pone.0099195 (PMC4047088; doi:10.1371/journal.pone.0099195)
Supplement: Table S3 — Gefitinib+Isoproterenol-sensitive changes in cardiac transcript expression. (XLSX) [file pone.0099195.s003.xlsx]

## Sheet: ST3 Gefitinib + Isoproterenol
Table S3: Gefitinib + Isoproterenol-sensitive changes in cardiac transcript expression (Group 7 from Fig. 1)
ID	Transcript	Veh	Gef + ISO	Log2 Fold Δ	q value
NM_027855	0610007C21Rik	55.9955	19.7424	-1.50402	0.00185499
NM_026269	1110007L15Rik	20.8386	9.58866	-1.11986	0.0277408
NM_025423	1110059E24Rik	10.2337	4.43538	-1.2062	0.0480362
NM_198003	1300003B13Rik	4.82906	2.11454	-1.1914	0.0456955
NM_001143790	1500010J02Rik	7.61271	0	ND*	2.79422e-08
NM_026399	1500041N16Rik	18.2551	8.1643	-1.1609	0.0270028
NM_001085385	1600014C10Rik	12.0368	5.31295	-1.17987	0.0260397
NM_028820	1700017B05Rik	1.97961	5.94008	1.58526	0.000317629
NM_029368	1700029F09Rik	6.69387	1.4209	-2.23604	0.0197772
NM_028170	1700030K09Rik	5.97919	2.17371	-1.45979	0.0137692
NM_026865	1700113i22rik	7.58575	21.3559	1.49327	0.000819462
NR_027821	1810032O08Rik	5.43152	15.5026	1.51308	0.000633718
NM_027242	2010007H12Rik	7.36681	1.22942	-2.58306	0.0387152
NM_028079	2010111I01Rik	14.1596	7.40109	-0.935975	0.0479814
NM_029609	2310007H09Rik	15.4615	7.3109	-1.08056	0.0378156
NM_001136270	2610014I16Rik	2.91624	8.591	1.55872	0.00251152
NM_145078	2610305D13Rik	2.93763	0.512335	-2.51949	0.0161739
NM_001033166	2700094K13Rik	18.5106	0	ND	2.0482e-05
NM_028439	3110009E18Rik	6.54008	0	ND	0.012389
NM_028720	3930401K13Rik	12.097	30.7733	1.34703	0.000687681
NR_027940	4930481A15Rik	0	23.3303	ND	0.000176189
NM_021493	4933428G20Rik	4.1046	8.00363	0.963411	0.0402736
NM_001142697	5730494M16Rik	2.5218	0	ND	4.1168e-05
NM_176962	6330416L07Rik	4.7876	1.9894	-1.26697	0.0385684
NM_145836	6430527G18Rik	7.95422	16.2333	1.02917	0.0161739
NM_145980	8430408G22Rik	49.3613	98.0968	0.990826	0.0162152
NM_178875	8430426H19Rik	2.31438	0	ND	1.95287e-05
NM_172488	9030625A04Rik	3.46367	1.09029	-1.66759	0.0435174
NM_173434_dup2	9930111J21Rik_dup2	9.97613	4.14267	-1.26792	0.0104951
NM_145466	A2ld1	18.9513	7.73533	-1.29276	0.0175766
NM_001163019	A430005L14Rik	0	4.90759	ND	0.0195863
NM_175287	A430005L14Rik	13.2094	2.8397	-2.21775	0.0187227
NM_177358	A630033E08Rik	1.95611	0	ND	1.11891e-05
NR_027894	A930005H10Rik	4.78363	0	ND	0.0108782
NM_019816	Aatf	4.10183	8.88598	1.11527	0.0427738
NM_001033336	Abcc4	7.72613	1.36044	-2.50567	2.6874e-06
NM_001163676	Abcc4	0	6.50437	ND	2.78577e-07
NM_008991	Abcd3	34.7421	67.7672	0.963901	0.0251359
NM_013854	Abcf1	17.0909	35.9764	1.07382	0.00727689
NM_145919	Abhd14a	0	5.75184	ND	0.00103745
NM_025659	Abi3	2.88885	0	ND	1.12263e-06
NM_022816	Acot10	9.53873	4.07336	-1.22758	0.0421187
NM_001146057	Acot7	11.0243	2.22829	-2.30668	0.0144923
NM_207625	Acsl4	7.07706	0	ND	5.17842e-08
NM_019673	Actl6a	12.4007	5.98449	-1.05112	0.0445312
NM_134156	Actn1	12.4978	30.3297	1.27906	0.000751373
NM_007394	Acvr1	1.85577	7.79146	2.06988	0.000194918
NM_025421	Acyp1	17.2041	4.06161	-2.08263	0.0185616
NM_001102444	Add1	7.40937	16.5407	1.1586	0.0133107
NM_001164100	Add3	7.90877	3.48078	-1.18404	0.0407264
NM_001005605	Aebp2	3.39423	7.84457	1.20861	0.00892044
NM_001080798	Aff1	4.95709	9.91743	1.00047	0.0274619
NM_001005847	Aga	11.0873	28.6751	1.37089	0.00211524
NM_001037136	Agap1	6.17323	2.95612	-1.06232	0.0354851
NM_146155	Ahdc1	5.97068	14.401	1.2702	0.000934757
NM_178926	AI662250	4.24527	1.43344	-1.56638	0.0484816
NR_024189	AI837181	0	7.031	ND	0.000447348
NM_001045514	Akna	1.34987	3.03728	1.16995	0.0265106
NM_025337	Akr7a5	12.8215	27.37	1.09403	0.0161159
NM_145477	Alg12	0.617962	8.0847	3.7096	0.00167424
NM_009662	Alox5	2.99676	9.32365	1.63749	0.000255157
NM_054085	Alpk3	24.2079	58.5062	1.27311	0.00287054
NM_001113424	Amn1	10.2126	2.19671	-2.21693	0.0101421
NM_007446	Amy1	3.5128	0	ND	0.000390367
NM_001042491	Anapc5	40.5085	13.8114	-1.55236	0.000241154
NM_170728	Ank3	3.49249	7.52049	1.10657	0.0162754
NM_170729	Ank3	14.6204	7.77399	-0.911251	0.0491401
NM_026187	Ankzf1	7.24028	3.30352	-1.13204	0.0333324
NM_130889	Anp32b	6.9117	18.1515	1.39298	0.00338033
NM_007470	Apod	5.30249	1.63804	-1.6947	0.026049
NM_026565	Apool	66.9354	31.8769	-1.07026	0.0165128
NM_178407	Arap2	9.15655	4.64253	-0.979892	0.0274619
NM_001130408	Arf1	4.36031	0	ND	0.00042487
NM_023854	Arfgap2	16.1131	35.8912	1.1554	0.00340368
NM_001081364	Arhgap21	12.2947	0.0377861	-8.34596	0.00994576
NM_146161	Arhgap24	6.78488	3.00699	-1.174	0.0498356
NM_146011	Arhgap9	3.37543	0.187771	-4.16802	0.0491401
NM_007486	Arhgdib	30.6504	13.1184	-1.22431	0.0101421
NM_172751	Arhgef10	2.35273	5.67492	1.27026	0.012558
NM_001081393	Armc4	1.65857	16.9766	3.35554	0
NM_025770	Atg10	21.5621	8.58884	-1.32796	0.00355127
NM_194348	Atg2a	8.02604	15.0156	0.903706	0.0354316
NM_175029	Atg4c	0.891657	3.76397	2.0777	0.00615803
NM_013415	Atp1b2	7.20119	17.3163	1.26582	0.00265677
NM_007504	Atp2a1	1.9089	4.19932	1.13742	0.0401026
NM_001161419	Atp5g1	124.456	56.3983	-1.14192	0.00872577
NM_009125	Atxn2	14.5198	28.236	0.959517	0.0204233
NM_183020	Atxn2l	9.42918	18.5632	0.977242	0.0240983
NM_177047	Auts2	5.78861	11.5053	0.991014	0.0209138
NM_198423	Bahcc1	1.35262	3.1296	1.21022	0.00789752
NM_001110100	Banp	7.03239	16.9796	1.27172	0.00165161
NM_020027	Bat2	21.9374	58.6744	1.41934	0.000631162
NM_145591	BC003267	7.1134	3.07882	-1.20816	0.0275117
NM_001005358	BC018101	12.0277	4.21253	-1.5136	0.00161738
NM_198170	BC059842	3.17109	6.38059	1.00871	0.0177788
NM_007530	Bcap29	4.64128	0	ND	0.000230823
NM_178782	Bcorl1	1.771	4.23454	1.25764	0.00793073
NM_178663	Bend7	3.12149	0.863265	-1.85436	0.0479243
NM_001039179	Bicd2	2.28974	0.687567	-1.73561	0.0333654
NM_023326	Bmyc	2.34369	8.97969	1.93789	0.019725
NM_010238	Brd2	8.83798	17.6744	0.999876	0.0268506
NM_020508	Brd4	6.8745	17.8795	1.37898	0.000276158
NM_181282	Bre	7.23382	0	ND	0.000310256
NM_029752	Bri3bp	5.60348	10.8655	0.955361	0.0262343
NM_001025431	Btbd3	7.65358	0.825425	-3.21293	1.25913e-05
NM_178692	C130074G19Rik	2.26085	6.15481	1.44485	0.00363923
NM_001040632	C1qtnf5	1.66926	7.60724	2.18817	0.012558
NM_001097617	C1s	9.88668	1.7084	-2.53284	0.000162889
NM_144938	C1s	2.52883	8.11261	1.6817	0.0024246
NM_133189	Cacng7	0.897121	7.23635	3.01189	0.0145187
NM_026192	Calcoco1	25.8828	48.253	0.898626	0.0348206
NM_001110499	Canx	0	19.0172	ND	6.34212e-08
NM_009798	Capzb	13.3124	4.63535	-1.52202	0.0287941
NM_199038	Casc4	4.86706	1.87117	-1.37911	0.0320063
NM_009811	Casp6	11.5078	2.16992	-2.4069	0.000282335
NM_001122960	Ccdc53	7.01148	26.7209	1.93018	0.000424858
NM_016746	Ccnc	4.71351	1.55048	-1.60409	0.0104118
NM_009832	Ccnk	9.48036	19.7704	1.06033	0.0167783
NM_011925	Cd97	23.6538	9.06032	-1.38444	0.0017449
NM_007661	Cdc2l1	6.82639	17.0885	1.32383	0.00195533
NM_028023	Cdca4	7.18078	2.99829	-1.26	0.0189919
NM_183417	Cdk2	5.27141	0	ND	1.46666e-05
NM_007669	Cdkn1a	21.3816	61.2041	1.51726	3.91318e-05
NM_009883	Cebpb	33.5123	62.6485	0.902589	0.0379357
NM_013459	Cfd	3.89493	10.8913	1.48351	0.0245953
NM_146019	Chd3	2.17467	5.76047	1.40539	0.000871714
NM_145979	Chd4	24.1105	50.5016	1.06667	0.0168713
NM_001110132	Cic	7.26549	1.07528	-2.75634	2.22356e-06
NM_025809	Clec14a	7.34208	3.41401	-1.10472	0.0202702
NM_001039162	Clip2	2.19822	5.80179	1.40016	0.00190682
NM_017393	Clpp	67.0208	34.6347	-0.95239	0.0336707
NM_011802	Clpx	47.0521	17.8558	-1.39786	0.000723788
NM_001080385	Clta	5.64219	0	ND	0.00133668
NM_016760	Clta	0	4.58263	ND	0.0375812
NM_001109746	Cnbp	99.555	51.1757	-0.960035	0.0419168
NM_028044	Cnn3	39.3077	19.2922	-1.02679	0.0179324
NM_178078	Cnot1	14.3413	4.93337	-1.53953	0.000242112
NM_146176	Cnot3	3.37278	7.6407	1.17976	0.0185616
NM_007743	Col1a2	30.0245	60.4235	1.00897	0.0256427
NM_015734	Col5a1	7.37851	14.5567	0.980278	0.0170548
NM_001111062	Comt1	17.663	5.40921	-1.70724	0.0017449
NM_001111063	Comt1	72.8111	36.327	-1.00312	0.0216334
NM_009940	Coq7	115.85	61.8467	-0.905495	0.044056
NM_139129	Coro6	26.6797	0	ND	5.59232e-07
NM_175357	Crbn	9.12984	17.9275	0.973512	0.0309551
NM_011957	Creb3l1	1.53887	4.67305	1.6025	0.00686714
NM_178661	Creb3l2	12.4185	26.9389	1.1172	0.00547623
NM_001110850	Crem	1.34729	4.67715	1.79557	0.0212319
NM_007771	Cry1	7.18846	3.11393	-1.20695	0.0183308
NM_007778	Csf1	22.6585	11.5716	-0.969457	0.0281665
NM_008906	Ctsa	25.0718	11.9534	-1.06864	0.0201796
NM_017368	Cugbp1	17.8796	7.55335	-1.24313	0.0215496
NM_025530	Cutc	2.26168	0	ND	0.0384416
NM_009140	Cxcl2	0	3.08571	ND	0.018717
NM_001045525	Cyb5d1	21.5727	9.10206	-1.24495	0.0443098
NM_009995	Cyp21a1	0.761748	3.8622	2.34204	0.00363923
NM_011180	Cyth1	15.6603	0.10317	-7.24594	0.0381969
NM_053078	D0H4S114	4.47419	0	ND	9.02912e-05
NM_172599	D14Ertd436e	8.70776	3.53518	-1.30052	0.00534678
NM_001099785	D3Ertd751e	11.7411	4.53561	-1.3722	0.00394883
NM_001001602	Dab2ip	6.77663	13.0539	0.945844	0.039777
NM_134062	Dapk1	7.77375	0.623114	-3.64104	4.47333e-06
NM_026797	Dbndd2	1.95259	0	ND	0.000377572
NM_030246	Dcaf4	13.5253	5.63083	-1.26424	0.0101229
NM_001042649	Dcun1d2	11.4354	0	ND	3.17902e-07
NM_001042650	Dcun1d2	6.61803	0	ND	8.9917e-06
NM_172779	Ddx26b	6.72702	2.28915	-1.55515	0.000834694
NM_145975	Ddx46	7.32683	13.8635	0.920036	0.0346049
NM_007841	Ddx6	13.234	32.6385	1.30232	0.000867033
NM_181324	Ddx6	34.9443	14.039	-1.31562	0.00189187
NM_001039120	Defb26	0	6.7263	ND	0.0287941
NM_026987	Dhx16	3.35099	11.1913	1.73971	3.36908e-05
NM_175551	Dido1	5.14157	10.7486	1.06387	0.0107032
NM_172819	Dip2b	8.34337	4.16169	-1.00346	0.0438674
NM_001042487	Dlgap4	4.96343	13.3614	1.42866	0.00168676
NM_011806	Dmtf1	5.36802	0	ND	1.31494e-06
NM_178055	Dnajb2	0	10.3613	ND	7.24757e-05
NM_001026211	Dnajc19	3.61837	0	ND	0.0336215
NM_026332	Dnajc19	114.251	57.6558	-0.986665	0.031296
NM_001033165	Dnajc25	18.9124	7.99961	-1.24133	0.00758402
NM_199322	Dot1l	5.52527	11.4446	1.05055	0.0136503
NM_172508	Dse	5.21464	1.95289	-1.41696	0.00402758
NM_133833	Dst	23.853	6.65663	-1.84131	3.5401e-05
NM_001085390	Dusp5	3.34012	10.4599	1.64689	0.00480526
NM_027094	Dydc1	0.236695	14.1283	5.89941	0.00140718
NM_026556	Dynll2	96.2403	285.406	1.5683	0.000792855
NM_001113389	Dyrk1a	30.0813	10.8931	-1.46546	0.000330005
NM_007890	Dyrk1a	10.1524	21.1986	1.06214	0.011374
NM_001110017	Dzip3	2.14023	0	ND	9.19519e-06
NM_015766	Ebi3	0.579705	3.74081	2.68996	0.0430021
NM_007904	Ednrb	8.58321	16.1177	0.909056	0.0472388
NM_010109	Efna5	3.55679	8.13768	1.19404	0.010472
NM_001114596	Ehbp1l1	9.15301	24.0587	1.39424	0.000804863
NM_001123037	Eif4a2	0	13.6867	ND	1.50289e-05
NM_001039169	Eif4e2	2.32078	7.35074	1.66328	0.00206474
NM_007923	Elk4	21.8135	40.5909	0.895934	0.0354851
NM_001163522	Emcn	43.4889	11.1166	-1.96793	1.53548e-05
NM_133918	Emilin1	5.7994	11.4863	0.985944	0.0381548
NM_145158	Emilin2	12.1234	25.2623	1.05919	0.00892044
NM_001083120	Enah	10.7835	23.2018	1.10541	0.00890105
NM_001083121	Enah	18.9086	8.04412	-1.23304	0.00892044
NM_007930	Enc1	5.27988	12.7766	1.27492	0.00177647
NM_026421	Enoph1	7.71797	1.78771	-2.11011	0.017107
NM_001026212	Ensa	56.8197	105.494	0.892694	0.047116
NM_173066	Ep400	5.60086	10.6895	0.932473	0.0303229
NM_001003815	Epb4.1l1	2.15489	0	ND	5.54126e-06
NM_001006664	Epb4.1l1	1.29978	4.87091	1.90592	9.57822e-05
NM_026355	Ergic2	2.16884	0	ND	0.0350574
NM_001159500	Esrrb	7.06191	1.43554	-2.29846	0.000197989
NM_007960	Etv1	3.88141	7.93999	1.03256	0.0450327
NM_001163395	Evl	3.7418	0	ND	0.000453467
NM_211357	Eya3	0	3.49069	ND	9.66079e-05
NM_010634	Fabp5	28.7238	13.6533	-1.073	0.0416177
NM_010176	Fah	15.7187	7.65114	-1.03874	0.0485884
NM_134096	Fam19a5	4.36838	14.5979	1.74059	3.52128e-05
NM_178390	Fam53a	8.21966	17.4565	1.08662	0.0219843
NM_026753	Fam96b	56.3827	23.3714	-1.27051	0.0071008
NR_028297	Fance	2.73189	6.60511	1.27368	0.0222132
NM_007986	Fap	3.90669	1.0908	-1.84056	0.0122948
NM_001081437	Fbln2	3.84726	13.9649	1.8599	3.5401e-05
NM_010183	Fbrs	3.82704	15.5583	2.02338	1.00752e-06
NM_013908	Fbxw5	11.5483	26.3343	1.18927	0.00423228
NM_030707	Fcrls	6.07178	2.36437	-1.36067	0.03854
NM_001079908	Fgfr1	3.92798	8.68549	1.14482	0.0152417
NM_173397	Fitm2	67.1892	144.243	1.1022	0.00639593
NM_010231	Fmo1	22.3972	10.3844	-1.1089	0.0128224
NM_001161765	Fmo5	0	6.16607	ND	2.23445e-07
NM_001081416	Fndc1	3.68388	8.24522	1.16233	0.00740826
NM_057172	Fubp1	15.9348	7.11135	-1.16398	0.00418294
NM_052992	Fxyd1	34.1146	0	ND	2.47578e-05
NM_001080797	G3bp2	5.6927	0	ND	2.0278e-06
NM_029885	Gabpb2	5.10036	10.6156	1.05752	0.00932741
NM_011817	Gadd45g	5.55723	18.6199	1.74441	0.000330635
NM_008620	Gbp4	6.88218	2.8994	-1.24711	0.0077251
NM_010292	Gck	11.0008	3.2536	-1.7575	0.000194918
NM_010265	Gcnt1	2.44229	0	ND	1.25045e-06
NM_146238	Gemin8	2.5215	5.91677	1.23053	0.0382716
NM_001110212	Gigyf2	5.07568	13.59	1.42087	0.000385323
NM_001081418	Gltscr1	1.52523	4.2181	1.46757	0.00162208
NR_027137	Gm10565	0.843586	4.08272	2.27492	0.00560572
NM_001033302	Gm129	11.1446	3.79835	-1.5529	0.00919989
NM_177571	Gm13103	0.114824	5.92765	5.68996	0.0023814
NM_001099308_dup2	Gm14391_dup2	8.95585	4.02347	-1.15439	0.0396631
NM_001025388	Gm5506	34.6608	2.16072	-4.00372	6.7657e-13
NM_011818	Gmcl1	5.19136	1.98353	-1.38804	0.01497
NM_001005385	Gprasp1	3.37938	10.0401	1.57095	0.000208895
NM_008175	Grn	32.1974	76.0681	1.24035	0.00107837
NM_021296	Grpel2	6.91925	3.45877	-1.00036	0.0494778
NM_178700	Grsf1	15.3201	32.5459	1.08705	0.0152747
NM_001077353	Gsta3	2.02046	0	ND	0.0351965
NM_026584	Gtf2e2	2.88317	9.52398	1.72391	0.000842615
NM_133801	Gtf2f1	3.94783	10.1502	1.36239	0.00766516
NM_010364	Gtf2h4	12.2104	4.92459	-1.31004	0.0114198
NM_019581	Gtpbp2	20.2356	8.80403	-1.20066	0.0106328
NM_001083328	Gtpbp5	3.12711	9.92818	1.6667	0.0177788
NM_029000_dup2	Gvin1_dup2	4.33834	0	ND	1.70735e-07
NM_212444	Gyk	17.1114	3.52197	-2.2805	3.96209e-07
NM_001081192	Hcn4	1.92723	5.04175	1.3874	0.00442938
NM_138753	Hexim1	5.27119	10.7713	1.031	0.0298431
NM_001083901	Hiatl1	16.5875	5.55606	-1.57796	0.000438277
NM_010433	Hipk2	9.9599	23.4802	1.23724	0.00263874
NM_023422	Hist1h2bc	100.348	45.351	-1.14581	0.00850034
NM_001048061	Hnrnpab	39.6924	19.3789	-1.03437	0.0243146
NM_010448	Hnrnpab	19.6782	61.9744	1.65508	1.1772e-05
NM_001077265	Hnrnpd	3.02568	8.39307	1.47194	0.000550989
NM_001079824	Hnrnph3	4.85841	13.6777	1.49327	0.000819462
NM_178089	Hnrnpul1	9.3637	0	ND	7.50575e-05
NM_001081196	Hnrnpul2	14.0044	28.3363	1.01677	0.0125041
NM_016677	Hpcal1	10.3349	4.66835	-1.14654	0.0470672
NM_021877	Hr	7.62877	15.2264	0.997049	0.0174172
NM_010473	Hrc	173.253	420.401	1.27888	0.0352499
NM_194068	Ifi27l1	4.82659	0	ND	0.0215496
NM_028968	Ifitm7	0.808728	3.54125	2.13053	0.0129887
NM_001160180	Ifrg15	4.29187	0	ND	7.71476e-05
NM_008361	Il1b	1.83095	6.17605	1.75409	0.013915
NM_001042709	Ilf3	2.78473	6.86242	1.30118	0.0232273
NM_001161724	Ilk	3.69415	16.8531	2.1897	0.000106925
NM_023343	Ilkap	19.5931	41.4536	1.08115	0.0140954
NM_213729	Inca1	3.8703	13.0821	1.75707	0.000603525
NM_008384	Inpp1	7.50537	2.49847	-1.58688	0.0129808
NM_145540	Ints3	10.93	2.74083	-1.99561	4.45654e-05
NM_010569	Invs	2.20774	0.779104	-1.50269	0.0167337
NM_001134383	Iqsec1	7.64657	2.38166	-1.68285	0.00305014
NM_001114664	Iqsec2	1.26927	4.0244	1.66478	0.00170227
NM_020583	Isg20	3.18558	0	ND	0.00290639
NM_001039511	Ivns1abp	115.29	53.0145	-1.12081	0.0167574
NM_010589	Jak3	3.56853	7.19544	1.01175	0.0455049
NM_020004	Kat2a	2.10721	0	ND	0.00144388
NM_021342	Kcne4	1.15971	3.60813	1.63749	0.0115078
NM_010602	Kcnj11	32.7808	61.3992	0.90537	0.0354316
NM_001111028	Kctd9	27.8152	14.1349	-0.976609	0.0351965
NM_011317	Khdrbs1	18.4126	37.7386	1.03535	0.011289
NM_001109040	Kif21a	4.17871	0.968845	-2.10872	0.000893503
NM_001025360	Klc1	8.57455	2.5999	-1.7216	0.0146259
NM_001081959	Klc1	8.71571	21.8936	1.32882	0.00363923
NM_008452	Klf2	22.1624	48.1078	1.11816	0.00581711
NM_178253	Klhdc1	7.18253	16.0836	1.16303	0.014271
NM_001163729	Klhdc3	0	21.6141	ND	3.58483e-07
NM_027910	Klhdc3	35.6828	12.0358	-1.56789	0.000287156
NM_178771	Klhl26	4.12844	0	ND	1.2055e-05
NM_145568	Krcc1	44.9123	23.8259	-0.914578	0.043631
NM_030675	Krit1	22.1484	11.7623	-0.913037	0.0479814
NM_010675	Krtap8-1	0.992648	16.0138	4.01189	0.00354952
NM_152822	Las1l	9.45853	21.1858	1.16341	0.00643845
NM_028015	Lass5	13.8805	27.0716	0.96372	0.0349605
NM_001033250	Lemd1	0.240032	5.80842	4.59685	0.0260223
NM_001039522	Leo1	1.59994	6.37681	1.99481	0.000213552
NM_008495	Lgals1	183.437	98.9791	-0.890087	0.0450327
NM_001113386	Lifr	4.70483	1.32754	-1.82539	0.0427738
NM_010718	Limk2	2.71336	0.204282	-3.73144	0.037016
NM_001039507	Lipe	12.2165	26.2786	1.10505	0.00872262
NM_025681	Lix1	2.38969	0.520966	-2.19757	0.022946
NM_001159405	Llgl1	2.715	0	ND	3.53232e-05
NM_001142336	Lmo2	2.20208	0	ND	0.0207667
NM_010723	Lmo4	10.5766	24.6396	1.22011	0.0119517
NM_001110209	Lnp	3.18764	7.18147	1.17179	0.00835772
NM_001025208	LOC547349	9.26017	59.8971	2.69338	0.00363923
NM_001029878	Lonrf2	3.91913	8.98786	1.19744	0.00580129
NM_010336	Lpar1	7.94258	3.60153	-1.141	0.0447812
NM_172266	Lpgat1	11.4734	5.06923	-1.17845	0.0124069
NM_008377	Lrig1	18.912	58.9259	1.6396	1.32159e-05
NM_008513	Lrp5	8.32916	19.213	1.20584	0.0018914
NM_201226	Lrrc47	6.32729	14.1004	1.15607	0.00810342
NM_001162974	Lrrc51	3.1381	0	ND	0.0150318
NM_025657	Lrrc57	1.87788	11.9454	2.66927	5.33707e-05
NM_001110160	Lrrc61	0.641758	5.90289	3.20132	0.000605222
NM_177736	Lrrc61	7.39647	1.34246	-2.46195	0.00140718
NM_001164039	Ly6e	9.37221	21.4409	1.19391	0.0232273
NM_001164040	Ly6e	26.869	0	ND	5.00095e-08
NM_001111096	Lyn	15.54	4.87875	-1.6714	0.000286013
NM_010658	Mafb	3.2324	8.34341	1.36803	0.00268493
NM_010367	Magi1	2.43433	5.17016	1.08668	0.0222757
NM_001159354	Magi3	9.02335	3.69225	-1.28916	0.00799453
NM_025952	Magt1	47.6834	108.081	1.18056	0.00214405
NM_207237	Man1c1	8.11991	17.2438	1.08654	0.00876282
NM_008928	Map2k3	20.7885	47.3822	1.18856	0.0023665
NM_011944	Map2k7	22.5104	6.36642	-1.82204	2.58229e-05
NM_008580	Map3k5	23.8877	80.7404	1.75702	1.11891e-05
NM_001162941	Mapre2	2.62478	0	ND	0.000158923
NM_001038609	Mapt	4.12415	15.6384	1.92292	3.28182e-06
NM_010807	Marcksl1	4.50568	11.5846	1.36239	0.00766516
NM_021516	Mark3	26.8311	6.82583	-1.97483	2.88417e-06
NM_001146176	Max	7.11075	24.6677	1.79455	5.75763e-05
NM_001164048	Mb	5914.21	13.8125	-8.74206	0
NM_026037	Mboat2	2.55364	6.16609	1.2718	0.0310046
NM_001159486	Mcf2l	6.40657	20.1329	1.65193	1.88547e-05
NM_178076	Mcf2l	3.38442	0	ND	9.00365e-06
NM_001164156	Mcrs1	1.01049	4.3621	2.10997	0.0450349
NM_016766	Mcrs1	3.21783	0	ND	8.60965e-05
NM_001012335	Mdk	2.24721	0	ND	0.0469535
NM_001160400	Megf8	8.14931	15.2662	0.905595	0.0334148
NM_008594	Mfge8	6.28457	0	ND	6.00034e-05
NM_153749	Mill1	0.573262	3.30289	2.52646	0.00119434
NM_010813	Mnt	2.90535	6.4102	1.14166	0.0165682
NM_001039147	Morf4l1	10.2122	2.36215	-2.11212	0.00930432
NM_030037	Mospd3	4.50153	10.4089	1.20933	0.0278813
NM_194336	Mpa2l	22.8558	11.3113	-1.0148	0.0170861
NM_001143683	Mpped2	3.75141	8.51214	1.18209	0.0491015
NM_053164	Mrpl43	31.6711	15.5371	-1.02745	0.0346465
NM_001025610	Ms4a7	0	4.98604	ND	0.0153013
NM_013827	Mtf2	7.38348	3.29128	-1.16565	0.0148259
NM_019926	Mtm1	1.47252	11.5832	2.97568	6.11942e-08
NM_023858	Mtmr2	8.75305	3.00415	-1.54283	0.00749929
NR_024025	Mtmr2	0.991261	5.7974	2.54807	0.000312235
NM_001161824	Mtx1	0	10.7478	ND	2.6343e-06
NM_001008542	Mxi1	4.71331	1.57246	-1.58372	0.0102214
NM_001093766	Myadm	12.4766	41.9029	1.74782	1.12018e-05
NM_175260	Myh10	5.65832	11.201	0.985182	0.0185616
NM_001039545	Myh2	3.79089	15.6744	2.04781	3.29471e-08
NM_001099635	Myh3	1.90873	3.91428	1.03614	0.0432808
NM_022410	Myh9	22.7059	48.8962	1.10666	0.0144561
NM_001113387	Myl1	16.0061	3.58562	-2.15833	0.0498947
NM_021285	Myl1	3.6476	15.5291	2.08995	0.00278247
NM_011586	Myo18a	20.599	47.8682	1.21649	0.00451853
NM_010867	Myom1	22.2174	8.10942	-1.45402	0.000671487
NM_026366	N6amt1	11.9861	4.3369	-1.46662	0.0240983
NM_028279	Naalad2	8.73244	4.00765	-1.12363	0.0287042
NM_001113199	Naca	60.8323	188.872	1.6345	0.00884346
NM_016777	Nasp	3.33623	9.08643	1.44549	0.00254472
NM_201355	Nat14	0.929714	3.42823	1.8826	0.0438674
NM_175272	Nav2	10.0095	24.7387	1.30541	0.00100204
NM_134094	Ncald	5.87833	2.75874	-1.0914	0.0379248
NM_010880	Ncl	12.7437	24.01	0.913856	0.0350811
NM_001160038	Ndufs1	3.53735	0	ND	0.000254703
NM_001160039	Ndufs1	59.3387	25.9949	-1.19074	0.00644869
NM_001082974	Neurl2	15.157	39.0791	1.36641	0.00152714
NM_199465	Nexn	64.8386	124.445	0.94058	0.0439695
NM_010899	Nfatc2	1.70031	4.86194	1.51574	0.00187279
NM_008688	Nfic	14.5103	43.6934	1.59033	2.59519e-05
NM_001081982	Nfix	14.0094	52.2817	1.89991	4.00277e-07
NM_010907	Nfkbia	26.5196	66.4774	1.3258	0.000506281
NM_010913	Nfya	2.50086	9.71382	1.95761	6.2351e-05
NM_027707	Nipbl	17.9463	7.6789	-1.22471	0.00366581
NM_001141949	Nmi	9.55801	0	ND	2.05545e-06
NM_133435	Nmnat1	24.6474	8.83604	-1.47997	0.00316335
NM_001081350	Nol8	11.5909	5.46005	-1.086	0.0156925
NM_001029877	Nova2	2.1626	5.05875	1.22601	0.0498698
NM_001077403	Nrp2	0	11.3191	ND	1.46408e-08
NM_001077406	Nrp2	0	5.94228	ND	2.72829e-06
NM_001077407	Nrp2	5.61896	0.0773184	-6.18335	0.0498356
NM_016710	Nsbp1	1.20826	4.43004	1.87438	0.0069228
NM_026746	Nsmce2	13.0582	3.73751	-1.80481	0.00633902
NM_133500	Ntng2	3.09649	0	ND	3.79706e-05
NM_001163662	Nucb1	24.4364	45.8739	0.90864	0.0321854
NM_001130479	Nucb2	4.17405	0	ND	1.11537e-05
NM_010948	Nudc	13.3693	27.5899	1.04522	0.0381157
NM_025529	Nudt8	11.8596	67.7391	2.51393	1.38533e-09
NM_133947	Numa1	14.3115	26.2619	0.875796	0.0461413
NM_170591	Nupl1	20.0791	9.92449	-1.01663	0.0279223
NM_145211	Oas1a	5.27707	1.26792	-2.05727	0.0112663
NM_178884	Obsl1	11.0006	20.4602	0.895234	0.0357002
NM_001159887	Ociad1	5.8498	0	ND	0.000751373
NM_133859	Olfml3	19.7775	8.46881	-1.22363	0.00888376
NM_146911	Olfr1377	2.33372	12.5495	2.42693	0.000445127
NM_147093	Olfr558	3.64822	1.11046	-1.71603	0.0161159
NM_015824	Orc3l	9.60412	0.549662	-4.12704	3.77782e-08
NM_138604	Otud5	4.66391	9.636	1.04689	0.0416239
NM_001130165	Oxr1	7.9375	3.2277	-1.29818	0.023452
NM_001033254	Pak6	2.78599	6.22322	1.15947	0.027119
NM_001145854	Pak6	2.46513	0	ND	7.17315e-05
NM_173749	Pamr1	2.47374	0.684126	-1.85436	0.0479243
NM_001114339	Pank1	6.82501	16.5154	1.27491	0.00451476
NM_001122850	Pard3	3.7718	1.39679	-1.43314	0.0473484
NM_133167	Parvb	28.4995	54.0848	0.92429	0.0315842
NM_001105245	Pcdh19	1.65767	4.16978	1.33081	0.00534035
NM_001105246	Pcdh19	4.47578	1.14679	-1.96453	8.63679e-05
NM_053141	Pcdhb16	2.03279	0.477	-2.0914	0.00487177
NM_008787	Pcnt	9.85998	20.7983	1.07681	0.007797
NM_024229	Pcyt2	13.7621	6.47543	-1.08765	0.0346565
NM_011053	Pdcd11	3.94447	9.41572	1.25524	0.00235073
NM_001159952	Pde1c	4.61202	11.5626	1.326	0.000923783
NM_001159960	Pde1c	11.6099	0.0466407	-7.95955	0.000819462
NM_008809	Pdgfrb	31.099	15.2807	-1.02516	0.0197772
NR_027844	Pex11b	0	3.71518	ND	0.00069404
NM_001164195	Pex3	10.9382	0	ND	7.32221e-06
NM_018755	Pgcp	1.98514	0	ND	0.012558
NM_025396	Pgls	7.97222	27.4961	1.78617	0.000140331
NM_001161797	Phactr4	5.85499	11.6305	0.99017	0.0278813
NM_001042623	Phc1	2.67316	0	ND	1.11537e-05
NM_007905	Phc1	0.841297	3.40636	2.01754	0.00445914
NM_009344	Phlda1	8.87745	20.0155	1.1729	0.010002
NM_001081118	Phrf1	4.1287	9.81558	1.24939	0.00280239
NM_001164168	Pias2	2.80367	0	ND	1.27548e-05
NM_001164169	Pias2	0.467549	12.3083	4.71837	4.5487e-05
NM_146135	Pias3	2.55385	6.2306	1.2867	0.0259367
NM_001159619	Pigp	7.35506	0	ND	0.00312853
NM_001024955	Pik3r1	4.90027	0.596128	-3.03917	0.0001032
NM_145478	Pim3	29.5679	97.0357	1.71448	2.22356e-06
NM_008845	Pip4k2a	6.53184	2.95787	-1.14293	0.0260512
NM_008852	Pitx3	0.955406	4.88077	2.35292	0.00853309
NM_016927	Pkd2l2	1.15705	4.58222	1.9856	0.0100672
NR_027493	Pknox1	3.06459	0	ND	1.2551e-05
NM_201385	Plec1	8.97898	4.6606	-0.946035	0.045434
NM_201391	Plec1	0	3.2769	ND	7.63682e-07
NM_152804	Plk2	18.5928	9.41691	-0.981418	0.0339465
NM_172775	Plxnb1	7.24917	14.3574	0.985909	0.0162558
NM_008884	Pml	3.71905	0	ND	1.60441e-07
NM_008885	Pmp22	23.7757	58.3841	1.29609	0.00069404
NM_026383	Pnrc2	61.6214	30.1243	-1.03251	0.0142929
NM_015810	Polg2	2.86011	0	ND	9.02912e-05
NR_027785	Polg2	0	3.93614	ND	0.000819552
NM_001127330	Pparg	9.95806	3.00857	-1.72679	0.00813948
NM_133249	Ppargc1b	9.86956	25.895	1.39162	0.000235217
NM_008905	Ppfibp2	6.03557	1.32492	-2.18759	0.0015275
NM_008909	Ppl	1.54169	4.27782	1.47237	0.00112227
NM_001098230	Ppm2c	0.0358143	7.25643	7.66258	0.0438674
NM_001098231	Ppm2c	24.7468	9.10233	-1.44293	0.000453467
NM_001163818	Ppp1r10	9.57015	18.491	0.950209	0.0299021
NM_029834	Ppp1r12c	9.23021	21.3032	1.20664	0.00336454
NM_001010836	Ppp1r13l	9.08357	18.7818	1.04801	0.0160416
NM_172261	Ppp1r9b	4.46298	15.0609	1.75473	5.88447e-06
NM_001081457	Ppp2r5c	40.669	18.8632	-1.10836	0.0112663
NM_001081214	Pprc1	5.72116	11.3272	0.985416	0.0254208
NM_019441	Ppt2	16.1163	36.6814	1.18653	0.00453517
NM_001080817	Prdm10	3.44694	1.131	-1.60772	0.0152847
NM_029942	Prelid2	6.09569	0	ND	0.000533472
NM_001110146	Prg4	2.8192	0	ND	0.000683674
NM_021400	Prg4	2.51633	5.41671	1.1061	0.0349605
NM_001164199	Prkacb	3.83641	9.09112	1.2447	0.0210265
NM_001081240	Prmt10	12.0556	5.38934	-1.16152	0.0134579
NM_011127	Prrx1	7.73206	2.40691	-1.68367	0.00180776
NM_010724	Psmb8	19.4402	9.17179	-1.08376	0.0416758
NM_001101430	Psmg4	8.53335	0	ND	0.012558
NM_001083935	Pth1r	2.12496	0	ND	9.02912e-05
NM_133949	Ptov1	30.972	69.3761	1.16348	0.00267601
NR_027670	Pum2	14.2439	4.15439	-1.77763	5.52314e-05
NM_001025562	Pus1	6.02076	14.439	1.26196	0.0167574
NM_021424	Pvrl1	1.50343	4.1045	1.44895	0.00233908
NM_133915	Pxn	1.85915	6.00637	1.69185	0.00436421
NM_001114119	Qrich1	9.11439	0	ND	4.25611e-07
NM_027900	R3hdm2	26.3373	51.9972	0.981329	0.0206123
NM_153140	Rab11fip3	2.69658	0	ND	0.000204161
NM_023635	Rab27a	1.35283	3.16453	1.22601	0.0498698
NM_001145834	Ralgds	7.30891	32.0862	2.13422	4.24886e-09
NM_145544	Rap1gds1	13.5584	3.8648	-1.81072	0.000306959
NM_054050	Rapgef1	25.0586	12.0321	-1.05842	0.0173554
NM_181406	Rars2	17.2302	7.81205	-1.14116	0.0177788
NM_029397	Rbm12	0	7.58524	ND	1.14131e-06
NM_170598	Rbm12	6.91833	2.91987	-1.24452	0.0372765
NM_144948	Rbm7	20.6231	8.65404	-1.25282	0.00625968
NM_001141931	Rbms1	4.25684	0	ND	0.000132772
NM_019466	Rcan1	26.5007	51.9282	0.970486	0.0224433
NM_001079901	Repin1	0.0311957	10.2634	8.36195	0.0491401
NM_001079905	Repin1	7.85074	0	ND	5.98701e-07
NM_009050	Ret	0.22894	3.71228	4.01926	1.20329e-05
NM_181596	Retnlg	4.15842	22.3618	2.42693	0.000445126
NM_027009	Rfc3	4.99083	0.5964	-3.06493	0.0430456
NM_017395	Rfx5	3.85233	1.66737	-1.20816	0.0275117
NM_011266	Rfxank	2.5291	0	ND	8.19058e-05
NM_177740	Rgma	6.47595	21.2517	1.71441	6.63301e-06
NM_012026	Rgnef	3.52549	1.69626	-1.05547	0.0449125
NM_144816	Rhbdl1	0.977536	3.60457	1.8826	0.0438674
NM_181405	Rnpepl1	24.923	47.6704	0.935612	0.0252897
NM_001163701	Rpap1	3.65185	9.18131	1.33007	0.00269599
NM_144911	Rpap2	7.90066	3.33735	-1.24327	0.0426574
NM_001013376	Rpp38	7.95274	1.83281	-2.1174	0.0315822
NM_013725	Rps11	345.126	159.407	-1.11441	0.0067465
NM_024175	Rps23	11.1769	0	ND	0.00426729
NM_024281	Rrbp1	9.94283	23.9036	1.2655	0.000823938
NM_194052	Rtn4	15.3374	5.92074	-1.3732	0.0140521
NM_001042607	Ryk	19.1072	0	ND	1.0423e-08
NM_013649	Ryk	8.32628	23.7589	1.51273	0.000204161
NM_009114	S100a9	15.0422	52.7535	1.81025	0.000206329
NM_001029979	Safb2	2.13536	4.92121	1.20453	0.0230526
NM_028966	Samd4	3.89126	8.41783	1.11321	0.0218101
NM_010156	Samd9l	10.3393	5.12768	-1.01176	0.0252116
NM_016882	Sart1	2.06889	6.55163	1.66299	9.90019e-05
NM_001008422	Scaf1	11.8746	22.1213	0.897555	0.0381157
NM_019575	Scamp4	10.1832	20.3933	1.0019	0.0388414
NM_001113421	Schip1	3.30535	11.5575	1.80595	0.00107994
NM_013928	Schip1	2.10301	0	ND	0.0261311
NM_001146196	Scin	1.92755	0	ND	2.93152e-05
NM_001081411	Sclt1	5.31723	2.35894	-1.17254	0.0351965
NM_134089	Scrib	6.13279	11.7028	0.932236	0.0354891
NM_001085407	Sdccag3	3.67074	0	ND	0.000715426
NM_022324	Sdf2l1	4.95997	12.0024	1.27492	0.0218101
NM_011343	Sec61g	0	7.14989	ND	0.00663313
NM_011351	Sema6c	2.05666	4.69079	1.18953	0.0336016
NM_199241	Sema6d	2.47616	0	ND	1.32772e-05
NM_001042613	Sepp1	0	48.5089	ND	3.86783e-08
NM_001024911	Sept10	7.59425	2.62078	-1.53491	0.0140411
NM_001159719	Sept2	3.43821	0	ND	0.000132772
NM_001113566	Serbp1	7.51582	21.1616	1.49345	0.000120033
NM_025814	Serbp1	22.4964	4.45348	-2.33669	3.40792e-08
NM_001160326	Serp2	3.33662	0	ND	0.012389
NM_025429	Serpinb1a	3.7107	0.880329	-2.07558	0.037016
NM_009254	Serpinb6a	91.2264	46.4938	-0.972412	0.0272881
NM_011454	Serpinb6b	37.9758	20.239	-0.907942	0.0485884
NM_009825	Serpinh1	4.36137	10.6537	1.2885	0.0382716
NM_009250	Serpini1	8.05182	3.5051	-1.19986	0.0154225
NM_001110791	Sf1	9.12642	21.3732	1.22768	0.00270757
NM_023603	Sfpq	23.6456	43.626	0.88362	0.038983
NM_134114	Sft2d1	2.61533	0	ND	0.0125041
NM_009161	Sgca	38.7094	17.7898	-1.12163	0.0287941
NM_001081459	Sh2b1	10.0112	3.04138	-1.71882	0.00189187
NM_011363	Sh2b1	5.40952	13.8113	1.35227	0.00366581
NM_008018	Sh3pxd2a	10.4738	22.8148	1.12319	0.0053452
NM_021423	Shank3	9.43885	18.7612	0.991069	0.0153944
NM_001077595	Shroom3	9.07064	16.9705	0.903753	0.0377828
NM_022433	Sirt3	3.73783	0	ND	0.00316335
NM_181586	Sirt6	2.40203	0	ND	0.00105495
NM_134038	Slc16a6	1.05872	3.51274	1.73028	0.00309882
NM_019723	Slc22a21	4.46992	1.58643	-1.49446	0.0381581
NM_172402	Slc25a32	9.83267	4.7367	-1.0537	0.0351965
NM_178934	Slc2a12	6.26105	3.05563	-1.03493	0.0479814
NM_011774	Slc30a4	8.13323	3.72425	-1.12688	0.0125041
NM_001135151	Slc39a14	3.28058	0	ND	1.68568e-05
NM_001161853	Smarcb1	2.96684	11.2164	1.91861	0.00133668
NM_001114096	Smarcc2	13.3516	3.28476	-2.02315	2.102e-05
NM_198160	Smarcc2	9.24983	21.8039	1.23709	0.00246967
NR_000002	Snord32a	136395	277387	1.02411	0.0301318
NR_002851	Snord82	45946	123536	1.42693	0.000170028
NR_004410	Snord87	161014	786710	2.28865	1.62764e-07
NM_001127348	Snx10	4.65981	0	ND	1.0325e-05
NM_001127349	Snx10	2.20869	6.74441	1.6105	0.00883867
NM_080557	Snx4	10.786	20.6377	0.93612	0.0447812
NM_011366	Sorbs3	16.0226	31.419	0.97153	0.020872
NM_001085370	Speg	10.5595	21.8344	1.04806	0.0141749
NM_019763	Spen	4.30482	9.39283	1.12561	0.00406183
NM_052994	Spock2	2.47186	5.37119	1.11964	0.0283622
NM_001033277	Spryd3	4.77657	10.2743	1.105	0.027119
NM_001163750	Spsb3	8.20794	17.4289	1.08639	0.0398339
NR_027888	Sqrdl	18.452	5.57189	-1.72754	0.00431095
NM_026040	Srfbp1	11.8804	4.55189	-1.38404	0.0127552
NM_027323	Srrd	4.32566	10.6336	1.29764	0.0280722
NM_001109909	Srrt	8.35805	0	ND	6.39481e-08
NM_009178	St3gal4	5.63799	12.0721	1.09842	0.0288234
NM_029811	St5	0	5.20322	ND	0.000117161
NM_001025310	St6galnac6	14.1272	32	1.17959	0.00497493
NM_001025311	St6galnac6	7.20088	0	ND	1.32159e-05
NM_016973	St6galnac6	3.44168	0	ND	0.000390367
NM_011494	Stk16	10.3318	23.4247	1.18095	0.00399185
NM_019641	Stmn1	7.3613	18.2091	1.30663	0.0134403
NM_026959	Stx18	12.2551	4.66492	-1.39346	0.00820479
NM_013676	Supt5h	16.4153	31.8694	0.957134	0.0215254
NM_009297	Supt6h	8.77403	16.5221	0.913085	0.0320063
NM_009298	Surf6	2.37482	5.36361	1.17539	0.0349757
NM_019666	Syncrip	1.43775	9.35253	2.70155	1.21375e-06
NM_001113351	Synj2	0.414377	3.3198	3.00208	0.00290865
NM_028769	Syvn1	5.78313	13.0424	1.17328	0.00781933
NM_027748	Taf3	2.62848	5.59728	1.0905	0.034868
NM_001100449	Taf4b	3.48346	1.64925	-1.07871	0.0491138
NM_001163775	Taok2	4.24334	8.44836	0.993471	0.0463931
NM_029564	Tax1bp3	1.233	4.47552	1.85988	0.0296277
NM_133910	Tbc1d14	7.20699	3.03509	-1.24766	0.0160632
NM_198100	Tbkbp1	3.04897	8.39075	1.46048	0.00116985
NM_011542	Tcea3	56.9816	105.222	0.884871	0.0391022
NM_001161722	Tcfeb	5.18045	0	ND	2.07812e-05
NM_011561	Tdg	4.62312	0	ND	5.05567e-07
NM_153484	Tef	59.2098	25.4335	-1.21911	0.00457964
NM_009365	Tgfb1i1	4.31107	9.52271	1.14333	0.0173839
NM_009371	Tgfbr2	17.9728	5.48768	-1.71155	7.41174e-05
NM_001024854	Timm9	21.2367	8.27565	-1.35962	0.0435174
NM_001112705	Tlk2	7.78559	3.19302	-1.28588	0.0130629
NM_021297	Tlr4	19.3269	9.86776	-0.969811	0.0282682
NM_025335	Tmem167	4.43268	2.07976	-1.09176	0.0149195
NM_001163531	Tmem175	5.67908	0.996884	-2.51016	0.00430246
NM_145987	Tmem82	8.7413	18.8024	1.105	0.0169883
NM_001161746	Tnfrsf12a	0	14.2334	ND	0.000286135
NM_001130181	Tnnt2	357.062	1576.04	2.14206	0.000179623
NM_011619	Tnnt2	533.096	1978.43	1.89189	0.00515193
NM_001122730	Tnrc18	4.02241	7.88977	0.971924	0.031846
NM_001039092	Tom1l2	0	19.1514	ND	2.99095e-08
NM_001109748	Tomm40	1.93858	12.499	2.68875	0.000197729
NM_009410	Top3a	1.85294	4.27032	1.20453	0.0230526
NM_009413	Tpd52l1	8.96701	2.26917	-1.98247	0.00919301
NM_172275	Trafd1	11.8149	25.0086	1.08182	0.016935
NM_001012236	Trex1	12.0569	0	ND	1.75285e-05
NM_001079830	Trim33	0.0340676	7.0146	7.68582	0.000867779
NM_201373	Trim56	4.07782	8.62317	1.08042	0.024949
NM_145520	Trub2	12.0946	4.96152	-1.28551	0.0218101
NR_027344	Trub2	2.32522	11.1117	2.25664	5.27582e-05
NM_183180	Tspan18	3.48328	9.11017	1.38703	0.00161803
NM_001024857	Ttbk2	2.83806	6.05711	1.09373	0.012558
NM_175274	Ttyh3	2.94579	7.12839	1.27492	0.00471522
NM_009447	Tuba4a	148.634	364.161	1.29282	0.0137692
NM_017379	Tuba8	41.1064	85.9631	1.06436	0.00799453
NM_028283	Uaca	8.90892	17.2324	0.951797	0.0273169
NM_016682	Uba2	22.6656	11.1907	-1.0182	0.0241348
NM_009455	Ube2e1	21.6677	9.44047	-1.19862	0.0133416
NM_001044383	Ubtf	12.3862	6.0697	-1.02904	0.0399566
NM_016723	Uchl3	27.2597	12.0313	-1.17998	0.0224998
NM_011671	Ucp2	17.1536	31.9006	0.895074	0.0354851
NM_138668	Ufsp2	21.4342	8.41713	-1.34851	0.00336071
NM_001159401	Upp1	2.96007	0	ND	0.00488591
NM_009462	Usp10	11.5443	21.711	0.91125	0.0402736
NM_001038589	Usp14	7.22394	15.3666	1.08894	0.0193683
NM_001115149	Uspl1	2.47858	0	ND	0.000170028
NM_011690	Vars	6.28707	14.5752	1.21306	0.00322574
NM_001029844	Vrk1	1.37136	3.75492	1.45318	0.0246056
NM_147776	Vwa1	11.2839	5.34798	-1.07721	0.0232834
NM_172767	Vwa5a	23.7267	11.908	-0.994583	0.0253169
NM_027149	Wdr20a	9.5119	2.58013	-1.88229	0.000136825
NM_001025375	Wdr61	12.6942	0	ND	6.03984e-06
NM_001081441	Wdr86	0.945844	4.19615	2.14939	0.00569404
NM_011716	Wfs1	26.9647	51.6792	0.938515	0.026442
NM_029361	Wnk2	8.32708	19.9854	1.26306	0.000818062
NM_175638	Wnk4	2.49615	5.88545	1.23745	0.0102783
NM_001163634	Wnt7b	0.341691	3.12363	3.19246	4.52143e-05
NR_001570	Xist	0	3.73019	ND	1.02512e-06
NM_198246	Yars2	22.0966	8.02059	-1.46204	0.00111971
NM_178363	Ylpm1	6.90921	13.3577	0.951084	0.024066
NM_177680	Ythdc1	7.01051	14.2971	1.02813	0.0260078
NM_178744	Zbtb1	16.0562	7.19034	-1.159	0.0071008
NM_010731	Zbtb7a	5.90446	11.1031	0.911087	0.0447812
NR_027648	Zc3h14	0.890507	4.25449	2.25629	0.00859011
NM_001122675	Zcchc2	2.6225	0.976276	-1.42558	0.0421013
NM_009540	Zfa	6.74756	2.8152	-1.26113	0.0115472
NM_153802	Zfp128	3.43203	1.17445	-1.54708	0.0125921
NM_009281	Zfp143	6.99624	3.33224	-1.07009	0.0456151
NM_009547	Zfp161	5.51386	2.33611	-1.23896	0.0177788
NM_001081684	Zfp295	3.70936	1.14507	-1.69574	0.00665027
NM_001081685	Zfp295	0.676196	3.9757	2.5557	5.3385e-05
NM_178411	Zfp334	3.10182	1.3761	-1.17254	0.0351965
NM_009329	Zfp354a	2.10457	0.710619	-1.56638	0.0484816
NM_001081098	Zfp362	2.65572	6.87744	1.37277	0.00515486
NM_173034	Zfp398	3.62509	0.751588	-2.27	0.0245596
NM_133817	Zfp451	6.73602	2.89197	-1.21984	0.0138245
NM_144515	Zfp52	7.77786	2.95836	-1.39457	0.00366581
NM_172617	Zfp523	2.83782	6.86711	1.27492	0.0122204
NM_175477	Zfp574	2.92956	6.67815	1.18877	0.0177788
NM_009560	Zfp60	1.95729	0	ND	0.000229335
NM_001039951	Zfp606	1.42351	6.24016	2.13213	0.000197729
NM_026112	Zfp606	8.17537	3.14752	-1.37707	0.00200568
NM_172536	Zfp609	5.34047	10.2016	0.933751	0.0285857
NM_183140	Zfp691	1.87051	6.93902	1.8913	0.00281931
NM_001101502	Zfp703	4.73141	9.66834	1.031	0.0358099
NM_027264	Zfp715	16.1569	7.4255	-1.1216	0.00866409
NM_145484	Zfp758	7.70277	3.27011	-1.23604	0.0140954
NM_001045553	Zfp868	2.82875	0	ND	0.000176419
NM_001039967	Zfp869	1.73646	5.64616	1.70112	0.00872262
NM_011763	Zfp9	3.87808	1.70626	-1.18451	0.0369465
NM_011765	Zfp97	4.31492	1.29781	-1.73325	0.0100672
NM_001130529	Zkscan17	0	9.04151	ND	9.47086e-08
NM_183208	Zmiz1	10.7439	25.9695	1.2733	0.000710426
NM_028601	Zmiz2	5.35177	12.3164	1.20249	0.00903226
NM_178375	Zswim3	2.18399	0.121493	-4.16802	0.0491401
NM_001080755	Zzz3	4.96026	11.8037	1.25075	0.00199185
*ND = not determined as one of the copy values was not detected in either Veh or Gef + ISO groups
