# Supplementary material for: β-Adrenergic Receptor-Dependent Alterations in Murine Cardiac Transcript Expression Are Differentially Regulated by Gefitinib In Vivo
Source: PLoS One. 2014 Jun 5;9(6):e99195. doi: 10.1371/journal.pone.0099195 (PMC4047088; doi:10.1371/journal.pone.0099195)
Supplement: Table S4 — Common transcripts regulated independently by both Gefitinib and Isoproterenol. (XLSX) [file pone.0099195.s004.xlsx]

## Sheet: ST4 Common Transcripts
Table S4: Common transcripts regulated independently by both Gefitinib and Isoproterenol (Groups 1 and 2 from Fig. 1)
ID	Transcript
NM_001083881	1600012H06Rik
NM_001083882	1600012H06Rik
NR_028081	1700040I03Rik
NM_027104	2310002L09Rik
NM_001033166	2700094K13Rik
NM_001145162	3110006E14Rik
NM_026127	4833420G17Rik
NM_001163262	4933407C03Rik
NM_028941	4933407C03Rik
NM_021042	Abcc9
NM_009595	Abl2
NM_178688	Ablim1
NM_001146058	Acot7
NM_019477	Acsl4
NM_013457	Add1
NM_178803	Aebp2
NM_001142581	AI413782
NM_146137	Amigo1
NM_001110783	Ank1
NM_001122642	Arhgap17
NM_008488	Arhgef1
NM_001112722	Arhgef10l
NM_021548	Arpp19
NM_178220	Arrb1
NR_027876	Arrdc1
NM_001039126	Asb1
NM_001163336	Atp2a3
NM_001109757	Atp7a
NM_001098837	Atxn7l3
NM_175003	AU040829
NM_020025	B3galt2
NM_130862	Baiap2
NM_001038231	Banf1
NM_001159634	Bat2l
NM_001113283	BC031353
NM_001025393	Bclaf1
NM_175046	Bcor
NM_029791	Bicd2
NM_009756	Bmp10
NM_173404	Bmp3
NM_008144	Bscl2
NM_001017525	Btbd11
NM_001163502	C130039O16Rik
NM_014193	Cacna1s
NM_001111289	Caprin1
NM_001111290	Caprin1
NM_016739	Caprin1
NM_001110216	Cbx5
NM_001025615	Ccdc50
NM_001160711	Cd300lg
NM_170702	Cd40
NM_170704	Cd40
NM_133974	Cdcp1
NM_026638	Cdipt
NM_001111099	Cdkn1a
NM_001134426	Cdv3
NM_001162410	Chuk
NM_028082	Cnot2
NR_024327	Cnot2
NM_021449	Crbn
NM_001110858	Crem
NM_001109628	Crkrs
NM_027874	Csnk1d
NM_007796	Ctla2a
NM_145732	Ctnna2
NM_001110230	Cugbp2
NM_026307	Cuta
NM_001044719	D17Wsu92e
NM_174996	D4Ertd22e
NM_001042651	Dcun1d2
NM_001110826	Ddx6
NM_001128609	Dedd
NM_011615	Dedd
NM_023646	Dnaja3
NM_025855	Echdc1
NM_001136061	Ednrb
NM_178444	Egfl7
NM_001005868	Erbb2ip
NM_001163792	Fam76a
NM_001146085	Fbxo34
NM_001081490	Fbxo9
NM_001077362	Fhl1
NM_008028	Flot2
NM_008053	Fxr1
NM_001122892	Fyn
NM_001080794	G3bp2
NM_008097	Gcdh
NR_002688	Gm13363
NM_001037166	Gm4925
NM_020273	Gmeb1
NM_019690	Gnas
NM_001145897	Gse1
NM_001080746	Gtf2i
NM_028422	Gtpbp5
NM_010397	H2-T22
NM_001039201	Hdhd2
NM_053263	Hnrnpa3
NM_001111320	Idh1
NM_001038990	Ids
NM_010498	Ids
NM_194067	Ifi27l1
NM_001122736	Igf2
NM_001163401	Il11ra1
NM_010586	Itpr2
NM_145703	Kcnip2
NM_001010826	Kctd14
NM_001080948	Larp4
NM_011918	Ldb3
NM_021460	Lipa
NM_172989	Lpar1
NM_001042557	Map2k7
NM_009158	Mapk10
NM_001163671	Mapk9
NM_001163672	Mapk9
NM_001080389	Mark2
NM_001162905	Mdm1
NM_001081979	Mecp2
NM_010825	Meis2
NM_001110149	Mgat1
NM_010794	Mgat1
NM_001162492	Mpst
NM_183086	Mrps10
NM_010826	Mrvi1
NM_001164193	Mtm1
NM_023166	Mtvr2
NM_001093764	Myadm
NM_028021	Myh14
NM_010858	Myl4
NM_001161817	Myo1b
NM_001080774	Myo1c
NM_008684	Neo1
NM_026756	Nfic
NM_001159394	Nfkbiz
NM_008726	Nppb
NM_001077404	Nrp2
NM_133501	Ntng2
NM_001083331	Nup88
NM_172394	Nup88
NM_146511	Olfr107
NM_028733	Pacsin3
NM_001103165	Pcbp2
NM_001163159	Pcyt1a
NM_001080773	Pdpk1
NM_001032378	Pecam1
NM_008832	Phka1
NM_008844	Pip5k1c
NM_001163540	Plec1
NM_001159942	Plekhg1
NM_001039509	Pnkd
NM_001142948	Pogk
NM_029786	Pomgnt1
NM_001083114	Pphln1
NM_175363	Pphln1
NM_001042671	Prei4
NM_001146120	Psap
NR_027485	Psmd2
NM_001077363	Ptbp1
NM_001083936	Pth1r
NM_001111316	Ptprc
NM_001033206	Pwwp2b
NM_001162868	Rab11fip3
NM_001162869	Rab11fip3
NM_001110830	Rbm9
NM_001042674	Rbpms
NM_009048	Reps1
NM_177620	Rin3
NM_001163485	Rpl30
NM_001130485	Rpl35a
NM_011297	Rps24
NM_025438	Rsrc2
NM_001111027	Runx1t1
NR_028060	Samd7
NM_029456	Saps3
NM_001163573	Scnm1
NM_001039137	Scoc
NM_001159718	Sept2
NM_001111043	Serpinh1
NM_001078167	Sfrs1
NM_133220	Sgk3
NM_001110350	Sin3a
NM_133648	Slc12a6
NM_178696	Slc25a44
NM_001077709	Slc39a7
NM_001136260	Slc4a4
NM_018760	Slc4a4
NM_017394	Slc7a10
NR_002905	Snora74a
NM_001025559	Sox6
NM_001162503	Sqrdl
NM_025618	Sri
NM_016799	Srrm1
NM_001109910	Srrt
NM_213660	Stat3
NM_026942	Stoml1
NR_028146	Stoml1
NM_001122666	Suds3
NM_001025391	Sufu
NM_001163850	Tbc1d24
NM_173186	Tbc1d24
NM_011541	Tcea1
NM_001142920	Tcf7l2
NM_001142923	Tcf7l2
NM_027179	Tecr
NM_001163747	Tmem192
NM_001048206	Traf3
NM_053084	Trim32
NM_001127233	Trp53
NM_001039158	Ube2j2
NM_011551	Ubtf
NM_001024148	Ugt2a2
NM_001161428	Unc93b1
NM_016808	Usp2
NM_001076676	Usp33
NM_001115150	Uspl1
NM_001161420	Vldlr
NM_011705	Vrk1
NM_001146298	Wac
NR_027465	Wac
NM_001083922	Wbp1
NM_001008791	Whrn
NM_133759	Zbtb3
NM_001029993	Zc3h18
NM_001029994	Zc3h18
NM_001044699	Zfp2
NM_001044700	Zfp2
NM_011751	Zfp207
NM_175428	Zfp295
NM_001004066	Zfp386
NM_001024846	Zfp62
NM_001146000	Zfp710
NM_001145880	Zfp790
NM_207541	Zfp81
NM_001005867	Zmiz2
