# Supplementary material for: β-Adrenergic Receptor-Dependent Alterations in Murine Cardiac Transcript Expression Are Differentially Regulated by Gefitinib In Vivo
Source: PLoS One. 2014 Jun 5;9(6):e99195. doi: 10.1371/journal.pone.0099195 (PMC4047088; doi:10.1371/journal.pone.0099195)
Supplement: Table S5 — Isoproterenol-induced changes in cardiac transcript expression that are sensitive to gefitinib. (XLSX) [file pone.0099195.s005.xlsx]

## Sheet: ST5 ISO vs ISO+Gef
Table S5: Isoproterenol-induced changes in cardiac transcript expression that are sensitive to gefitinib
ID	Transcript	ISO	ISO+Gef	Log2 Fold Δ	q value
NM_027855	0610007C21Rik	8.90736	31.7909	1.83554	0.0114109
NM_001122738	1110028C15Rik	4.54054	0	ND	4.68775e-05
NM_001143790	1500010J02Rik	7.9875	0	ND	5.19683e-06
NM_001163378	2700049A03Rik	1.43999	0	ND	0.000820394
NM_026050	2810453I06Rik	1.46601	6.8947	2.2336	0.00701676
NR_027901	2900060B14Rik	209.194	872.969	2.06109	8.98287e-06
NM_028439	3110009E18Rik	4.84207	0	ND	0.0123066
NM_028720	3930401K13Rik	6.43461	30.7733	2.25775	2.41683e-06
NM_028732	4632428N05Rik	4.43737	0.221913	-4.32164	0.00595005
NR_027940	4930481A15Rik	0	23.3303	ND	0.00509298
NR_028310	4930503E24Rik	0.445749	3.2052	2.84611	0.01629
NM_029081	5730419I09Rik	0.897921	5.64687	2.65279	8.3036e-05
NM_001142697	5730494M16Rik	3.15675	0	ND	8.04348e-05
NM_001082485	5730601F06Rik	5.08976	14.1103	1.47108	0.0034
NM_178875	8430426H19Rik	2.55564	0	ND	0.000588004
NM_133733	9030425E11Rik	1.06324	3.87807	1.86687	0.00970871
NM_177358	A630033E08Rik	1.90357	0	ND	0.000131786
NR_027894	A930005H10Rik	3.23038	0	ND	0.0285262
NM_001163676	Abcc4	0	6.50437	ND	5.75235e-05
NM_001033336	Abcc4	6.4782	1.36044	-2.25152	0.00109798
NM_025659	Abi3	3.38824	0	ND	5.14233e-05
NM_001163464	Abi3	0	4.08301	ND	0.000531648
NM_019567	Acin1	1.64811	0	ND	0.0122365
NM_001085473	Acin1	0.122579	5.541	5.49836	2.34951e-05
NM_207625	Acsl4	4.76665	0	ND	2.13468e-05
NM_134156	Actn1	13.3066	30.3297	1.18859	0.0243194
NR_021486	Adarb1	2.73151	0	ND	7.24063e-05
NM_001160356	AI462493	19.2914	48.6471	1.3344	0.0320375
NR_015519	AI662270	33.1295	8.26633	-2.0028	0.000364012
NR_024189	AI837181	0	7.031	ND	0.00801477
NM_001042541	Akap1	27.433	66.0241	1.26708	0.0164113
NM_145477	Alg12	0.956655	8.0847	3.07912	0.000245669
NM_001146060	Als2cl	1.53975	0	ND	0.00156367
NM_007446	Amy1	3.51526	0	ND	0.00236521
NM_001042491	Anapc5	38.2738	13.8114	-1.4705	0.00983375
NM_013472	Anxa6	5.13276	38.7805	2.91752	7.60111e-09
NM_009674	Anxa7	1.99924	7.94448	1.9905	0.00583153
NM_001163552	Ap4b1	1.19502	5.33536	2.15855	0.0117036
NM_027263	Apitd1	2.07707	0	ND	0.00805663
NM_011784	Aplnr	4.31352	12.4966	1.5346	0.00450924
NM_025545	Aptx	0	3.69055	ND	0.000197201
NM_198096	Arap1	1.6385	0	ND	0.0044936
NM_001130408	Arf1	2.42915	0	ND	0.011808
NM_146124	Arhgap1	1.7109	0	ND	0.00699099
NM_175476	Arhgap25	4.66482	1.3154	-1.82631	0.021103
NM_172751	Arhgef10	2.16563	5.67492	1.38981	0.0342281
NM_001081393	Armc4	2.50209	16.9766	2.76234	2.28655e-08
NR_003961	Asb7	1.09577	3.98903	1.86409	0.00801477
NM_001080793	Ash2l	0.708101	8.35543	3.56069	3.38701e-05
NM_026877	Aspscr1	5.09121	0	ND	0.00108877
NM_001025093	Atf2	1.20541	6.30287	2.38648	0.000501247
NM_001001798	Atp11c	0.126882	4.12925	5.02432	1.42999e-05
NM_001161419	Atp5g1	170.997	56.3983	-1.60025	0.00248397
NM_001038999	Atp8a1	7.29506	20.5831	1.49647	0.00188354
NM_001145947	Bace1	8.64191	0	ND	9.54602e-06
NM_011792	Bace1	7.46399	16.8799	1.17728	0.0406119
NM_178415	Bbs9	1.42426	0	ND	0.00715405
NM_007530	Bcap29	3.0336	0	ND	0.00615481
NM_177410	Bcl2	1.34566	0	ND	0.00810383
NM_001048141	Bdnf	1.8982	0	ND	0.00137683
NM_181281	Bre	5.45902	0	ND	0.00509298
NM_001025431	Btbd3	4.1029	0.825425	-2.31344	0.00914118
NM_027332	Bxdc5	1.49743	0	ND	0.00965194
NM_144938	C1s	2.44241	8.11261	1.73186	0.011641
NM_001097617	C1s	7.39351	1.7084	-2.11361	0.0123066
NR_028304	C4bp-ps1	1.82587	0	ND	0.0486654
NM_009784	Cacna2d1	14.4436	43.4392	1.58857	0.00136356
NM_001044741	Cacnb3	1.99206	0	ND	0.000862126
NM_018770	Cadm1	1.51833	0	ND	0.000467596
NM_178597	Camk2g	4.49034	0	ND	0.000103654
NM_029502	Cant1	1.97357	6.31778	1.67861	0.0320375
NM_001110499	Canx	0	19.0172	ND	1.75599e-05
NM_001111291	Caprin1	22.2291	9.00653	-1.3034	0.0377066
NM_030558	Car15	1.53517	0	ND	0.0123066
NM_001162918	Ccdc90b	18.5199	1.7673	-3.38946	0.000908468
NM_001025156	Ccdc93	4.80753	0.383491	-3.64803	4.05933e-05
NM_013654	Ccl7	1.90576	9.13572	2.26115	0.00898313
NM_133238	Cd209a	0.294948	3.06345	3.37663	0.0091899
NM_001111059	Cd34	29.4229	9.33143	-1.65677	0.00509298
NM_007643	Cd36	82.7907	0	ND	7.02348e-05
NM_001111060	Cd59a	1.83477	0	ND	0.0317087
NM_001163030	Cd97	6.46227	18.4554	1.51393	0.00613932
NM_001111075	Cdc25b	2.30798	0	ND	0.000862126
NM_009862	Cdc45l	1.71901	0	ND	0.00640261
NM_183417	Cdk2	3.2115	0	ND	0.00174726
NM_175833	Cdv3	2.18571	0	ND	0.00355297
NM_001110132	Cic	5.23695	1.07528	-2.28401	0.00251719
NM_177548	Clasp1	3.76678	11.4553	1.60461	0.00199698
NM_007711	Clcn3	1.6361	0	ND	0.00131014
NR_027853	Clk1	4.36524	0	ND	0.00307386
NM_001080385	Clta	5.04528	0	ND	0.00640261
NM_023160	Cml1	1.71557	0	ND	0.0123066
NM_178078	Cnot1	22.5871	4.93337	-2.19485	2.50009e-05
NM_026424	Coq10b	18.707	0	ND	2.13468e-05
NM_170588	Cpne1	0	3.39915	ND	0.00586187
NM_009952	Creb1	1.66823	0	ND	0.000245669
NM_011957	Creb3l1	1.52317	4.67305	1.61729	0.0405724
NM_001110854	Crem	5.39839	0	ND	0.000634942
NM_001110850	Crem	0	4.67715	ND	0.00315856
NM_007797	Ctla2b	17.8781	2.59776	-2.78286	0.0130612
NM_010160	Cugbp2	1.61536	0	ND	0.00022291
NM_009140	Cxcl2	0.286088	3.08571	3.43107	0.0487781
NM_009995	Cyp21a1	0.0732434	3.8622	5.72058	0.0044936
NM_011180	Cyth1	20.3692	0.10317	-7.62522	0.0435085
NM_001163548	Cyth3	1.4868	0	ND	0.00475533
NM_139200	Cytip	1.86843	0.491529	-1.92648	0.0181215
NM_053078	D0H4S114	2.3898	0	ND	0.0058531
NM_001109988	D0H4S114	0.728244	5.25399	2.85092	0.00294909
NM_001001602	Dab2ip	5.24987	13.0539	1.31413	0.0149414
NM_001114124	Dab2ip	10.4987	3.11233	-1.75415	0.00328169
NM_146057	Dap	4.73023	13.2273	1.48354	0.0336932
NM_001042649	Dcun1d2	9.03453	0	ND	2.30647e-05
NM_007841	Ddx6	8.42107	32.6385	1.9545	2.43559e-05
NM_181324	Ddx6	43.4447	14.039	-1.62974	0.001983
NM_011806	Dmtf1	2.41932	0	ND	0.000833934
NM_178055	Dnajb2	0.460718	10.3613	4.49118	7.53416e-05
NM_001128308	Dock9	1.30793	0	ND	0.000813505
NM_133833	Dst	27.9186	6.65663	-2.06836	8.51298e-05
NM_027094	Dydc1	1.91173	14.1283	2.88564	2.07612e-05
NM_001114596	Ehbp1l1	6.95871	24.0587	1.78967	0.000370871
NM_001109687	Ehmt1	8.31504	2.89711	-1.52111	0.0280139
NM_025499	Eid3	1.26376	0	ND	0.0180527
NM_001123037	Eif4a2	0	13.6867	ND	0.000607663
NM_016885	Emcn	0	18.7645	ND	0.000403714
NM_001163522	Emcn	35.668	11.1166	-1.68191	0.00770631
NM_007933	Eno3	197.371	479.786	1.28148	0.0435931
NM_001003815	Epb4.1l1	1.7829	0	ND	0.000370871
NM_001159500	Esrrb	10.016	1.43554	-2.80263	7.90535e-05
NM_001163395	Evl	4.33935	0	ND	0.0013544
NM_021388	Extl2	1.70602	0	ND	0.00601473
NM_001163514	Extl2	3.10909	10.2758	1.72469	0.00583153
NM_211357	Eya3	0.824365	3.49069	2.08216	0.0106601
NM_001160235	Fam168b	5.40924	16.8816	1.64195	0.0010624
NM_134096	Fam19a5	4.67281	14.5979	1.6434	0.00297197
NM_145553	Fam76a	31.5444	10.5206	-1.58417	0.00411853
NR_028297	Fance	1.53008	6.60511	2.10998	0.00442985
NM_001115087	Fancf	0.847659	4.26662	2.33154	0.00368506
NM_001081437	Fbln2	3.67642	13.9649	1.92543	0.000336165
NM_001163705	Fbxo6	10.4271	27.7588	1.41261	0.0363429
NM_001163215	Fgfr3	2.02968	0	ND	0.00115304
NM_001163216	Fgfr3	5.62109	1.65451	-1.76445	0.0251649
NM_001110328	Fiz1	2.01189	0	ND	0.00583153
NM_010223	Fkbp8	11.1294	0	ND	0.000127074
NM_001161765	Fmo5	0	6.16607	ND	7.24063e-05
NM_052992	Fxyd1	43.0157	0	ND	7.53416e-05
NM_194321	Fxyd1	4.99166	35.0156	2.81041	0.00115159
NM_001080797	G3bp2	5.85617	0	ND	2.64381e-05
NM_010249	Gabpb1	1.86983	0	ND	0.0291584
NM_010292	Gck	12.0936	3.2536	-1.89413	0.00199499
NM_010265	Gcnt1	1.78802	0	ND	0.000245669
NR_027137	Gm10565	0.405561	4.08272	3.33154	0.000588004
NM_177571	Gm13103	1.4684	5.92765	2.01322	0.0055695
NM_001033297	Gm561	28.8968	90.3923	1.64529	0.00709866
NM_001034906	Gm6021	0.925705	10.7242	3.53417	2.13965e-08
NM_008142	Gnb1	10.4841	29.261	1.48078	0.00472079
NM_001080968	Golga2	1.62187	8.2758	2.35124	0.00018179
NM_001038703	Gpr146	2.4363	28.3932	3.54278	1.68265e-12
NM_030258	Gpr146	54.1992	22.4851	-1.2693	0.0293557
NR_027008	Gt(ROSA)26Sor	2.86761	0	ND	0.0149646
NM_010365	Gtf2i	11.715	59.0475	2.33352	2.27237e-07
NM_019581	Gtpbp2	22.5384	8.80403	-1.35615	0.0304881
NM_001083329	Gtpbp5	12.8128	3.48127	-1.8799	0.0436838
NM_029000_dup2	Gvin1_dup2	2.40471	0	ND	5.75235e-05
NM_008194	Gyk	1.72601	10.0599	2.5431	1.70608e-05
NM_212444	Gyk	12.9905	3.52197	-1.883	0.00178372
NM_028633	Haus7	1.52927	0	ND	0.0248127
NM_008218_dup2	Hba-a1_dup2	122.757	302.686	1.30202	0.0091899
NM_013549_dup2	Hist2h2aa1_dup2	23.9144	68.3878	1.51586	0.0235405
NM_172563	Hlf	19.593	8.46306	-1.21108	0.0325787
NM_001163166	Hmg20b	0.160473	9.16788	5.83618	0.0401541
NM_146130	Hnrnpa3	15.2229	6.13447	-1.31123	0.0310085
NM_178089	Hnrnpul1	3.35911	0	ND	0.0201117
NM_001122897	Hp1bp3	0	7.93023	ND	0.000820394
NM_011939	Hsf4	0.825615	3.29815	1.99811	0.0344795
NM_001037155	Hsn2	8.47866	2.47162	-1.77838	0.0412092
NM_194066	Ifi27l1	1.8624	11.4349	2.61821	0.00983375
NM_028968	Ifitm7	1.01089	3.54125	1.80864	0.0418621
NM_001160180	Ifrg15	3.13827	0	ND	0.00180259
NM_001160182	Ifrg15	2.59467	0	ND	0.00432869
NM_178590	Ikbkg	4.61436	10.4622	1.18098	0.0429398
NM_001161724	Ilk	4.63939	16.8531	1.86101	0.00606441
NM_145540	Ints3	13.7933	2.74083	-2.33128	0.000106935
NM_001134383	Iqsec1	9.0203	2.38166	-1.92121	0.00586187
NM_001113553	Irak2	0.188339	5.06629	4.74952	0.000618982
NM_020583	Isg20	2.72518	0	ND	0.00442523
NM_001163528	Itpripl1	1.26961	0	ND	0.00963776
NM_020004	Kat2a	2.3561	0	ND	0.00414358
NM_134112	Kctd1	0.291441	3.38836	3.53931	0.0451732
NM_134073	Kctd9	7.47788	18.6873	1.32136	0.023925
NM_001081959	Klc1	4.89477	21.8936	2.16119	7.5526e-05
NM_001025360	Klc1	11.6514	2.5999	-2.16397	0.00607939
NM_001163729	Klhdc3	0	21.6141	ND	7.02348e-05
NM_027910	Klhdc3	29.5288	12.0358	-1.29479	0.0488744
NM_178771	Klhl26	3.47707	0	ND	0.000501247
NM_010675	Krtap8-1	0	16.0138	ND	0.00374648
NM_001039072	Ldb3	34.0094	4.82771	-2.81652	2.27237e-07
NM_010705	Lgals3	2.36098	0	ND	0.00298663
NM_001159405	Llgl1	2.67941	0	ND	0.000441477
NM_001142336	Lmo2	3.00005	0	ND	0.00811486
NM_008505	Lmo2	2.03108	0	ND	0.0248127
NM_001142939	LOC100233175	0	3.3986	ND	0.00232993
NR_002856	LOC218963	7.155	0	ND	0.0324989
NM_172266	Lpgat1	14.059	5.06923	-1.47166	0.0105773
NM_008377	Lrig1	18.6568	58.9259	1.6592	0.00048064
NM_001146048	Lrrc1	1.08222	6.08044	2.49018	0.000908468
NM_001162974	Lrrc51	2.18162	0	ND	0.0239258
NM_001159610	Lrrc57	3.8758	0	ND	0.00165255
NM_025657	Lrrc57	0.0823752	11.9454	7.18003	0.0466483
NM_178705	Luzp2	0.422562	12.3922	4.87412	0
NM_001164037	Ly6e	2.02532	0	ND	0.0164842
NM_001164040	Ly6e	26.7166	0	ND	7.95499e-06
NM_001164036	Ly6e	0.583914	6.2892	3.42905	0.000481277
NM_001164038	Ly6e	27.6056	66.0444	1.25848	0.0160628
NM_133853	Magi3	7.18737	18.8306	1.38955	0.00579043
NM_001159354	Magi3	12.6394	3.69225	-1.77536	0.00180385
NM_001164172	Map2k7	3.01939	13.0273	2.10922	0.000217133
NM_011944	Map2k7	18.9489	6.36642	-1.57356	0.00951348
NM_172688	Map3k7	16.1579	6.87397	-1.23302	0.0460525
NM_001163450	Mapk8ip3	1.98414	0	ND	0.000862126
NM_013931	Mapk8ip3	7.21818	0.0661916	-6.76884	0.0347361
NM_001162941	Mapre2	3.31957	0	ND	0.000347163
NM_001080388	Mark2	3.45903	18.2465	2.39918	1.95113e-06
NM_022801	Mark3	3.94476	14.337	1.86173	0.000905224
NM_001042743	Mast2	2.30468	9.04626	1.97276	0.000495512
NM_001146176	Max	7.4459	24.6677	1.72811	0.00186705
NM_001164048	Mb	10050.4	13.8125	-9.50705	0
NM_178076	Mcf2l	3.49787	0	ND	9.32003e-05
NM_001159486	Mcf2l	3.23291	20.1329	2.63865	3.49844e-08
NM_008567	Mcm6	1.915	5.37366	1.48856	0.042075
NM_016766	Mcrs1	2.651	0	ND	0.00102703
NM_008594	Mfge8	6.98154	0	ND	0.000245669
NM_153749	Mill1	0.440961	3.30289	2.905	0.000310031
NM_001045959	Mink1	0	5.47705	ND	0.000384382
NM_001141946	Mkks	3.21431	0	ND	0.00110831
NM_153049	Mkl1	2.07892	0	ND	0.000836868
NM_010801	Mlf1	6.25228	26.0342	2.05795	0.00352809
NM_001048143	Mon1b	1.4216	0	ND	0.00170094
NR_024025	Mtmr2	1.46654	5.7974	1.98299	0.008861
NM_001039545	Myh2	6.0893	15.6744	1.36407	0.00586187
NM_021285	Myl1	1.09008	15.5291	3.83247	0.000186702
NM_008659	Myo1c	42.634	13.3295	-1.67738	0.00134179
NM_015742	Myo9b	2.06818	7.00369	1.75976	0.00171542
NM_010867	Myom1	19.3908	8.10942	-1.2577	0.0418621
NM_001122895	Nab2	1.71564	0	ND	0.0164113
NM_016777	Nasp	1.40358	9.08643	2.6946	1.67172e-05
NM_025348	Ndufa3	527.342	1219.12	1.20903	0.0217028
NM_001160038	Ndufs1	1.60041	0	ND	0.0136858
NM_001081982	Nfix	23.8227	52.2817	1.13397	0.0446008
NM_009750	Ngfrap1	2.90597	0	ND	0.0236818
NM_001163592	Nhsl1	0.630253	3.29561	2.38654	0.000823283
NM_001163743	Nlrx1	1.26333	0	ND	0.00993746
NM_008705	Nme2	23.9603	107.937	2.17147	2.65416e-05
NM_001141949	Nmi	6.24289	0	ND	0.000393285
NM_053086	Nolc1	2.0706	0	ND	0.00185949
NM_027528	Nos1ap	2.27444	0	ND	0.0142578
NM_001077403	Nrp2	0	11.3191	ND	7.36647e-06
NM_010939	Nrp2	4.21776	0.802433	-2.39402	0.00259817
NM_133500	Ntng2	3.16026	0	ND	0.00297619
NM_001130479	Nucb2	1.32629	0	ND	0.035805
NM_025529	Nudt8	13.8072	67.7391	2.29457	1.42999e-05
NM_001161430	Nxt2	1.88432	6.87121	1.86652	0.0142578
NM_008753	Oaz1	50.6957	181.695	1.84159	8.3036e-05
NM_146337	Olfr1396	1.29411	0	ND	0.0486654
NM_010098	Opn3	0.996424	3.58244	1.84611	0.0320375
NM_175489	Osbpl8	2.28533	5.84675	1.35523	0.0429398
NM_133200	P2ry14	4.02443	0	ND	0.00086048
NM_001159510	Pacsin2	2.4825	0	ND	0.00168649
NM_023128	Palm	3.85818	12.092	1.64806	0.00713545
NM_001114339	Pank1	6.47308	16.5154	1.35128	0.01906
NM_001105245	Pcdh19	1.52973	4.16978	1.44669	0.0153666
NM_001105246	Pcdh19	5.6975	1.14679	-2.31272	0.000151918
NM_019798	Pde4a	0.690735	10.1473	3.87681	2.19513e-08
NM_001146268	Pdgfrb	0	13.5487	ND	1.42999e-05
NM_152799	Pear1	1.95846	0	ND	0.00104728
NM_001164195	Pex3	4.42541	0	ND	0.00432869
NR_027859	Pfkfb2	2.16663	0	ND	0.000933865
NM_025396	Pgls	7.21607	27.4961	1.92994	0.00186027
NM_001042623	Phc1	4.551	0	ND	4.1199e-05
NM_007905	Phc1	0.531885	3.40636	2.67904	0.00115159
NM_001130185	Phf17	4.73945	0	ND	2.13468e-05
NM_172303	Phf17	0	6.19336	ND	0.000205349
NM_138755	Phf21a	1.82468	0	ND	0.000288266
NM_025951	Pi4k2b	1.33207	0	ND	0.00142045
NM_001164170	Pias2	2.37435	0	ND	0.00767664
NM_001164169	Pias2	1.28621	12.3083	3.25843	1.44855e-05
NM_008837	Pick1	1.12525	5.34393	2.24765	0.0205474
NM_001039045	Pigc	1.39781	5.58268	1.99779	0.00477777
NM_001024955	Pik3r1	3.39775	0.596128	-2.51088	0.00532833
NM_153510	Pilra	1.35504	0	ND	0.0311644
NM_008853	Pja1	2.35389	9.54196	2.01924	0.00615481
NM_144859	Pja2	19.6547	46.2626	1.23497	0.0208449
NM_001025309	Pja2	30.8129	12.6077	-1.28924	0.0254044
NM_001164053	Pkig	4.14814	20.48	2.30368	0.00178372
NR_027493	Pknox1	1.85729	0	ND	0.00123926
NM_011117	Plec1	1.57391	0	ND	4.20014e-05
NM_201391	Plec1	0.12379	3.2769	4.72636	3.30521e-10
NM_201385	Plec1	17.9736	4.6606	-1.94729	0.000179353
NM_013807	Plk3	7.39465	20.0965	1.44239	0.00811486
NM_011961	Plod2	2.61671	14.8494	2.50458	6.03313e-06
NM_025802	Pnpla2	0	29.5522	ND	2.30647e-05
NM_015810	Polg2	2.11266	0	ND	0.00294909
NM_008905	Ppfibp2	5.34515	1.32492	-2.01233	0.0163423
NM_001159498	Ppm1b	1.98371	0	ND	0.0198934
NM_001098230	Ppm2c	0	7.25643	ND	0.000253935
NM_021391	Ppp1r1a	1.26841	0	ND	0.0123066
NM_001081458	Ppp2r5c	1.90168	0	ND	0.0117636
NM_145384	Pqlc2	1.63973	5.07651	1.63038	0.0406119
NM_029942	Prelid2	2.89608	0	ND	0.00805663
NM_001110146	Prg4	1.34349	0	ND	0.0435931
NM_001164198	Prkacb	1.7373	0	ND	0.00296631
NM_011127	Prrx1	10.3983	2.40691	-2.1111	0.000928484
NM_011190	Psme2	7.67362	0	ND	0.00309762
NM_001162366	Ptk2b	0.251377	4.20936	4.06568	0.000100322
NM_008987	Ptx3	1.39243	0	ND	0.00450924
NM_001159606	Pum1	0	10.6151	ND	4.04091e-05
NM_001159603	Pum1	5.81617	16.2803	1.48498	0.00403354
NM_001033654	Pus10	1.56159	5.33089	1.77136	0.022834
NM_133915	Pxn	0	6.00637	ND	0.000667046
NM_001114119	Qrich1	5.1103	0	ND	0.000102818
NM_153140	Rab11fip3	4.42139	0	ND	0.000261559
NR_028096	Rabggtb	5.05108	0	ND	0.00272572
NM_001145834	Ralgds	14.4629	32.0862	1.1496	0.0328684
NM_001159967	Ralgps2	1.38393	3.77698	1.44846	0.0311644
NM_001146174	Rangap1	13.0553	4.4479	-1.55344	0.0226635
NM_145544	Rap1gds1	15.7735	3.8648	-2.02903	0.00121086
NM_054050	Rapgef1	35.3715	12.0321	-1.5557	0.00355297
NM_170598	Rbm12	8.69486	2.91987	-1.57426	0.0347361
NM_001141981	Rbm43	2.24491	0	ND	0.00131014
NM_001141931	Rbms1	4.6396	0	ND	0.000679301
NM_001038846	Rcsd1	0	3.58592	ND	0.0187907
NM_001045863	Rdbp	3.08268	0	ND	0.00616703
NM_181596	Retnlg	5.59775	22.3618	1.99811	0.00694233
NM_011266	Rfxank	2.35145	0	ND	0.000908468
NR_028056	Rit1	0	30.52	ND	5.54373e-06
NM_025343	Rmnd1	23.3157	5.79283	-2.00896	0.00294909
NR_027396	Rnf44	1.52255	0	ND	0.00607939
NR_002865	Rnu11	141.755	1104.24	2.96159	0.011641
NR_004432	Rnu12	0	215.675	ND	0.0486654
NR_024200	Rnu1b2	0.780356	5.92295	2.92411	0.00167407
NM_144904	Rod1	1.26808	8.71209	2.78038	5.47981e-07
NM_178164	Rod1	18.4223	7.7026	-1.25803	0.0309436
NM_001164217	Romo1	125.377	284.706	1.1832	0.0477828
NM_026632	Rpa3	9.26592	30.5376	1.72058	0.013931
NM_009078	Rpl19	28.6326	69.3931	1.27713	0.0458966
NM_001159483	Rpl19	41.7346	4.99263	-3.06337	0.00178398
NM_009084	Rpl37a	58.3794	142.286	1.28526	0.018074
NM_025425	Rpl3l	20.7103	5.21013	-1.99095	0.029898
NM_009093	Rps29	64.1906	182.704	1.50908	0.00801477
NM_029338	Rsph9	1.53255	0	ND	0.0311644
NM_001042607	Ryk	13.6824	0	ND	6.53336e-06
NM_013649	Ryk	8.60956	23.7589	1.46446	0.0044936
NM_009114	S100a9	16.287	52.7535	1.69555	0.0123066
NM_178280	Sall3	1.26339	0.13559	-3.21998	0.00891107
NM_001164159	Saps3	2.31885	9.49197	2.0333	0.000541373
NM_001103162	Scap	0	12.5756	ND	1.92419e-05
NM_001001144	Scap	11.1438	1.9631	-2.50504	0.00015106
NM_001146196	Scin	2.07722	0	ND	0.000588004
NM_001085407	Sdccag3	7.50536	0	ND	0.000197797
NM_011349	Sema3f	15.2892	6.15502	-1.31267	0.0299457
NM_199241	Sema6d	4.40312	0	ND	1.7938e-05
NM_001163571	Senp3	2.42801	13.5154	2.47675	0.00014037
NM_001042613	Sepp1	0	48.5089	ND	1.24371e-05
NM_001159719	Sept2	4.73077	0	ND	0.000245669
NM_001159717	Sept2	4.60979	73.8874	4.00256	0
NM_001113488	Sept9	2.0446	0	ND	0.00502681
NM_001113566	Serbp1	3.79433	21.1616	2.47953	9.87586e-08
NM_025814	Serbp1	24.1633	4.45348	-2.43981	5.60038e-06
NM_001111043	Serpinh1	3.1507	0	ND	0.00398772
NM_021372	Sertad2	4.27306	1.30488	-1.71135	0.0406119
NM_134114	Sft2d1	1.34063	0	ND	0.0311644
NM_001161848	Sgk1	1.34359	0	ND	0.0346165
NM_001161849	Sgk1	1.44354	0	ND	0.0247783
NM_001161850	Sgk1	2.69242	0	ND	0.00332808
NM_001081459	Sh2b1	9.22461	3.04138	-1.60076	0.0394374
NM_001145858	Sh3bp2	1.5961	0	ND	0.002354
NM_026381	Shisa5	1.87651	0	ND	0.0382083
NM_022433	Sirt3	7.43357	0	ND	0.000739691
NM_181586	Sirt6	2.18336	0	ND	0.00219995
NM_001038654	Slc16a3	1.92436	0	ND	0.00816786
NM_026740	Slc46a1	0.925289	3.24139	1.80864	0.0418621
NM_011409	Slfn3	5.07636	1.31033	-1.95386	0.0423033
NM_001114096	Smarcc2	13.6579	3.28476	-2.05587	0.000689117
NM_001038627	Smurf1	2.55765	12.603	2.30088	7.44725e-06
NR_002903	Snord61	10667.5	50513.3	2.24345	0.000103538
NR_028282	Snord83b	8467.55	47356.3	2.48354	1.03504e-06
NR_004410	Snord87	167153	786710	2.23466	9.54602e-06
NM_026506	Snrpg	16.4563	63.1095	1.93922	0.00487829
NM_001034963	Sorbs1	40.4605	8.51872	-2.24781	1.67172e-05
NM_001162870	Spast	11.4651	0.366852	-4.96591	1.24371e-05
NM_027141	Spsb3	0	6.98537	ND	0.00914118
NR_027888	Sqrdl	35.461	5.57189	-2.67	4.94259e-05
NM_001083895	Srpx2	0.687137	3.05744	2.15365	0.0222507
NM_013761	Srr	5.14655	12.3563	1.26357	0.0387537
NM_031405	Srrt	3.7861	13.8054	1.86645	0.00112989
NM_001025311	St6galnac6	9.79355	0	ND	4.23047e-05
NM_016973	St6galnac6	2.31888	0	ND	0.00709866
NM_001025310	St6galnac6	13.2614	32	1.27084	0.0188472
NM_011486	Stat3	7.75327	0	ND	1.67172e-05
NM_009285	Stc1	5.58958	2.04802	-1.44851	0.0426645
NM_001039878	Strn4	1.27332	26.5173	4.38026	0
NM_001163018	Suz12	5.39824	16.1366	1.57978	0.00197833
NM_001160345	Svip	3.93285	12.2606	1.64038	0.00879447
NM_019666	Syncrip	2.61303	9.35253	1.83963	0.00532833
NM_022027	Syne1_dup2	1.05082	5.47657	2.38176	0.000489919
NM_009311	Tac1	0.605857	6.17166	3.34861	0.00219221
NM_001015889	Taf9	3.70925	0	ND	0.0143363
NM_011529	Tank	19.1801	0	ND	5.54373e-06
NM_001164072	Tank	1.22015	11.0141	3.17423	4.28542e-05
NM_001161730	Tap1	3.09042	0	ND	0.000718375
NM_001025313	Tapbp	22.0136	57.7496	1.39141	0.00487583
NM_001163617	Tars2	3.13869	0	ND	0.00246808
NM_001163618	Tars2	6.42506	0.737883	-3.12224	0.0275443
NM_001025385	Tas2r137	0	3.39797	ND	0.0311644
NM_001159750	Tcea1	5.01434	0	ND	0.000318145
NM_001161722	Tcfeb	3.28124	0	ND	0.0017992
NM_011549	Tcfeb	0	11.1129	ND	0.000300172
NM_011561	Tdg	4.32489	0	ND	0.000106935
NM_153484	Tef	69.55	25.4335	-1.45132	0.00877212
NM_011580	Thbs1	45.9494	12.8967	-1.83305	0.000227781
NM_001078649	Tmem134	7.36386	0	ND	0.000662999
NM_020588	Tmem183a	0.0596056	8.65749	7.18236	0.00277719
NM_001033759	Tmem2	0.0574892	7.24336	6.97722	6.25895e-06
NM_030108	Tmem33	0.717381	3.26021	2.18415	0.00623475
NM_001080129	Tmpo	0.742121	11.1502	3.90927	2.19513e-08
NM_001033332	Tmtc3	1.61654	0	ND	0.0101197
NM_001161746	Tnfrsf12a	0	14.2334	ND	0.00586187
NM_001130174	Tnnt2	9.27177	0	ND	0.00156631
NM_001130175	Tnnt2	11.0483	0	ND	0.000803476
NM_001130180	Tnnt2	461.332	0	ND	0.000300172
NM_001130176	Tnnt2	0	13.6616	ND	0.0091899
NM_001130181	Tnnt2	559.919	1576.04	1.49301	0.0446008
NM_001039092	Tom1l2	0	19.1514	ND	9.93578e-06
NM_144791	Tor1aip1	0	5.51417	ND	0.00112989
NM_009413	Tpd52l1	9.58557	2.26917	-2.0787	0.0127145
NM_010781	Tpsb2	0.711186	4.09108	2.52418	0.0244552
NM_001012236	Trex1	11.601	0	ND	0.000299433
NM_011637	Trex1	5.20623	19.7445	1.92314	0.00713546
NM_016984	Trpc4	3.48445	0.844559	-2.04466	0.00914118
NM_183180	Tspan18	3.72983	9.11017	1.28837	0.0394374
NM_178811	Ttc15	0.703722	3.65958	2.3786	0.0110838
NM_015762	Txnrd1	1.73855	19.9353	3.51937	1.70684e-09
NM_001042513	Txnrd1	22.5499	5.72261	-1.97837	0.000537455
NM_019883	Uba52	46.2169	182.393	1.98056	0.000152697
NM_025401	Ubl5	12.7471	30.4073	1.25424	0.0241399
NM_001081359	Ubr5	18.9115	7.29342	-1.3746	0.0142836
NM_025352	Uqcrq	777.448	1956.91	1.33176	0.0266696
NM_023211	Usmg5	842.631	1931.49	1.19674	0.0316417
NM_001115149	Uspl1	1.33231	0	ND	0.00922339
NM_001115151	Uspl1	0.478782	3.87959	3.01846	0.00188588
NM_001080557	Vamp1	1.86121	0	ND	0.00183903
NM_009496	Vamp1	1.46069	4.63937	1.66728	0.0458365
NM_001029844	Vrk1	1.03208	3.75492	1.86323	0.0181215
NM_001145957	Vwa5a	0	7.41175	ND	0.000272192
NM_001025375	Wdr61	4.81842	0	ND	0.00522909
NM_001081441	Wdr86	0.318306	4.19615	3.72058	0.000354005
NM_001008794	Whrn	4.42398	0	ND	0.000347163
NM_001008796	Whrn	0.344183	12.9101	5.22918	1.35549e-06
NM_001163634	Wnt7b	0.0766597	3.12363	5.34861	7.5526e-05
NR_001570	Xist	0	3.73019	ND	8.02316e-05
NM_001160108	Zc3h14	1.53182	0	ND	0.0112746
NR_027648	Zc3h14	1.04538	4.25449	2.02496	0.0329059
NM_001130170	Zfp207	12.1794	0	ND	2.13468e-05
NM_001130171	Zfp207	1.89163	0	ND	0.0149414
NM_009560	Zfp60	1.96301	0	ND	0.000905224
NM_001039951	Zfp606	1.83668	6.24016	1.76448	0.0145598
NM_001163797	Zfp68	0	4.3166	ND	0.000872965
NM_001044747	Zfp68	1.04837	6.12244	2.54596	0.000126251
NM_001145936	Zfp691	0	7.17782	ND	0.00532833
NM_001012325	Zfp708	1.45915	0	ND	0.00199499
NM_011765	Zfp97	4.67626	1.29781	-1.84928	0.0122395
NM_028601	Zmiz2	5.14745	12.3164	1.25865	0.0427051
NM_001044705	Zscan21	0	6.96786	ND	0.00131014
NM_001080755	Zzz3	4.18331	11.8037	1.49652	0.00266651
*ND = not determined as one of the copy values was not detected in either ISO or Gef + ISO groups
