# Supplementary material for: β-Adrenergic Receptor-Dependent Alterations in Murine Cardiac Transcript Expression Are Differentially Regulated by Gefitinib In Vivo
Source: PLoS One. 2014 Jun 5;9(6):e99195. doi: 10.1371/journal.pone.0099195 (PMC4047088; doi:10.1371/journal.pone.0099195)
Supplement: Table S6 — Gefitinib sensitivity classification of isoproterenol-regulated cardiac transcripts. (XLSX) [file pone.0099195.s006.xlsx]

## Sheet: Table 2
Table S6: Gefitinib sensitivity classification of isoproterenol-regulated cardiac transcripts
Gef Sensitivity Classification	ID	Transcript	Veh	ISO			Gef + ISO
			Copy #	Copy #	Fold Δ vs Veh	q value	Copy #	Fold Δ vs Veh	q value	Fold Δ vs ISO	q value
ISO-induced upregulation blocked by Gef	NM_028732	4632428N05Rik	0.22976	4.43737	19.3131	0.000221928	0.221913	-1.03536	ns	-19.996	0.00595005
	NR_015519	AI662270	2.01857	33.1295	16.4124	2.86282e-12	8.26633	4.09514	0.00085502	-4.00776	0.000364012
	NM_175476	Arhgap25	0.699876	4.66482	6.66521	0.00191512	1.3154	1.87948	ns	-3.54631	0.021103
	NM_001110843	Cacna2d1	1.79707	10.3607	5.76533	2.87667e-06	3.74745	2.08531	ns	-2.76473	0.0172141
	NM_001162918	Ccdc90b	3.26734	18.5199	5.66819	0.000548648	1.7673	-1.84877	ns	-10.4792	0.000908468
	NM_001025156	Ccdc93	0.654292	4.80753	7.34768	1.51102e-05	0.383491	-1.70615	ns	-12.5362	4.05933e-05
	NM_139200	Cytip	0.60937	1.86843	3.06617	0.0318303	0.491529	-1.23974	ns	-3.80126	0.0181215
	NM_001109687	Ehmt1	3.35254	8.31504	2.48022	0.030742	2.89711	-1.1572	ns	-2.87012	0.0280139
	NM_145553	Fam76a	12.9357	31.5444	2.43855	0.0174964	10.5206	-1.22956	ns	-2.99835	0.00411853
	NM_001163216	Fgfr3	1.92832	5.62109	2.91502	0.026673	1.65451	-1.16549	ns	-3.39743	0.0251649
	NM_172688	Map3k7	7.08421	16.1579	2.28083	0.0381237	6.87397	-1.03058	ns	-2.35059	0.0460525
	NM_013931	Mapk8ip3	0.843628	7.21818	8.55612	4.44254e-06	0.0661916	-12.7452	ns	-109.05	0.0347361
	NM_001001144	Scap	4.8235	11.1438	2.31031	0.0408835	1.9631	-2.45708	ns	-5.67663	0.00015106
	NM_011349	Sema3f	5.92842	15.2892	2.57897	0.00923245	6.15502	1.03822	ns	-2.48402	0.0299457
	NM_021372	Sertad2	0.582381	4.27306	7.33722	0.000176626	1.30488	2.2406	ns	-3.27468	0.0406119
	NM_001034963	Sorbs1	15.7226	40.4605	2.5734	0.0182854	8.51872	-1.84565	ns	-4.7496	1.67172e-05
	NM_009285	Stc1	1.95716	5.58958	2.85596	0.0152382	2.04802	1.04642	ns	-2.72926	0.0426645
	NM_011580	Thbs1	6.22149	45.9494	7.38559	1.4296e-09	12.8967	2.07293	0.0118197	-3.56288	0.000227781
	NM_016984	Trpc4	0.116337	3.48445	29.9513	0.000242153	0.844559	7.25959	ns	-4.12576	0.00914118
	NM_001042513	Txnrd1	8.81087	22.5499	2.55933	0.0130646	5.72261	-1.53966	ns	-3.94049	0.000537455
ISO-induced downregulation blocked by Gef	NR_027901	2900060B14Rik	834.991	209.194	-3.99147	6.70702e-05	872.969	1.04548	ns	4.17301	8.98287e-06
	NM_029081	5730419I09Rik	5.33593	0.897921	-5.94254	9.17276e-05	5.64687	1.05827	ns	6.28883	8.3036e-05
	NM_001085473	Acin1	10.6239	0.122579	-86.6698	1.2137e-07	5.541	-1.91733	ns	45.2035	2.34951e-05
	NM_011784	Aplnr	21.6785	4.31352	-5.02571	2.15031e-07	12.4966	-1.73475	ns	2.89708	0.00450924
	NM_001080793	Ash2l	14.6312	0.708101	-20.6626	4.94498e-08	8.35543	-1.7511	ns	11.7998	3.38701e-05
	NM_001025093	Atf2	7.79142	1.20541	-6.46371	1.10062e-05	6.30287	-1.23617	ns	5.22882	0.000501247
	NM_001001798	Atp11c	3.58184	0.126882	-28.2297	1.81896e-05	4.12925	1.15283	ns	32.544	1.42999e-05
	NM_011792	Bace1	17.5457	7.46399	-2.35071	0.0179773	16.8799	-1.03944	ns	2.26151	0.0406119
	NM_177548	Clasp1	17.5407	3.76678	-4.65668	2.47907e-06	11.4553	-1.53123	ns	3.04114	0.00199698
	NM_194321	Fxyd1	32.9273	4.99166	-6.59646	0.00132788	35.0156	1.06342	ns	7.01482	0.00115159
	NM_001033297	Gm561	103.331	28.8968	-3.57586	0.000550271	90.3923	-1.14314	ns	3.12811	0.00709866
	NM_001038703	Gpr146	11.0543	2.4363	-4.53733	6.58427e-05	28.3932	2.56852	0.000638639	11.6542	1.68265e-12
	NM_010365	Gtf2i	31.5764	11.715	-2.69538	0.00481181	59.0475	1.86999	ns	5.04033	2.27237e-07
	NM_001163166	Hmg20b	15.1614	0.160473	-94.4794	0.0107772	9.16788	-1.65375	ns	57.1304	0.0401541
	NM_001164036	Ly6e	5.05279	0.583914	-8.65331	0.00144123	6.2892	1.2447	ns	10.7708	0.000481277
	NM_001080388	Mark2	15.2593	3.45903	-4.41144	1.10357e-05	18.2465	1.19576	ns	5.27503	1.95113e-06
	NM_010801	Mlf1	40.9675	6.25228	-6.55241	4.51319e-06	26.0342	-1.5736	ns	4.16395	0.00352809
	NM_025348	Ndufa3	1467.16	527.342	-2.78218	0.00416947	1219.12	-1.20346	ns	2.31182	0.0217028
	NM_001163592	Nhsl1	2.30966	0.630253	-3.66466	0.0148712	3.29561	1.42688	ns	5.22903	0.000823283
	NM_008705	Nme2	85.3097	23.9603	-3.56046	0.000277118	107.937	1.26524	ns	4.50483	2.65416e-05
	NM_008753	Oaz1	122.848	50.6957	-2.42324	0.0144659	181.695	1.47902	ns	3.58403	8.3036e-05
	NM_175489	Osbpl8	11.5232	2.28533	-5.04225	1.82201e-06	5.84675	-1.97087	0.0479066	2.55838	0.0429398
	NM_011961	Plod2	9.93931	2.61671	-3.7984	0.000595616	14.8494	1.49401	ns	5.67484	6.03313e-06
	NM_001162366	Ptk2b	3.37654	0.251377	-13.4322	0.000329991	4.20936	1.24665	ns	16.7452	0.000100322
	NR_024200	Rnu1b2	4.25117	0.780356	-5.44773	0.0138898	5.92295	1.39325	ns	7.59006	0.00167407
	NM_144904	Rod1	7.76445	1.26808	-6.123	1.12591e-06	8.71209	1.12205	ns	6.8703	5.47981e-07
	NM_009078	Rpl19	85.8637	28.6326	-2.99881	0.00220439	69.3931	-1.23735	ns	2.42357	0.0458966
	NM_009084	Rpl37a	140.339	58.3794	-2.40391	0.0131866	142.286	1.01387	ns	2.43726	0.018074
	NM_009093	Rps29	221.539	64.1906	-3.45127	0.000229323	182.704	-1.21256	ns	2.84627	0.00801477
	NM_001163571	Senp3	14.4819	2.42801	-5.96451	2.59631e-05	13.5154	-1.07151	ns	5.56645	0.00014037
	NM_001159717	Sept2	82.9129	4.60979	-17.9863	<1.00e-13	73.8874	-1.12215	ns	16.0284	<1.00e-13
	NR_002903	Snord61	61850.4	10667.5	-5.79802	1.60666e-06	50513.3	-1.22444	ns	4.73525	0.000103538
	NR_028282	Snord83b	28260.8	8467.55	-3.33754	0.000900482	47356.3	1.67569	ns	5.59268	1.03504e-06
	NM_026506	Snrpg	86.0635	16.4563	-5.22982	6.55811e-05	63.1095	-1.36372	ns	3.83498	0.00487829
	NM_001083895	Srpx2	4.55733	0.687137	-6.63235	0.0007905	3.05744	-1.49057	ns	4.44953	0.0222507
	NM_001163018	Suz12	12.3236	5.39824	-2.28289	0.0337094	16.1366	1.30941	ns	2.98923	0.00197833
	NM_022027	Syne1_dup2	5.63534	1.05082	-5.3628	0.000134309	5.47657	-1.02899	ns	5.21171	0.000489919
	NM_001164072	Tank	18.6262	1.22015	-15.2655	4.15695e-08	11.0141	-1.69112	ns	9.02684	4.28542e-05
	NM_020588	Tmem183a	6.88064	0.0596056	-115.436	0.00466876	8.65749	1.25824	ns	145.246	0.00277719
	NM_001033759	Tmem2	7.04298	0.0574892	-122.51	4.44254e-06	7.24336	1.02845	ns	125.995	6.25895e-06
	NM_030108	Tmem33	2.88541	0.717381	-4.02214	0.0115449	3.26021	1.12989	ns	4.5446	0.00623475
	NM_001080129	Tmpo	6.27051	0.742121	-8.44944	3.43815e-05	11.1502	1.7782	ns	15.0248	2.19513e-08
	NM_178811	Ttc15	3.90683	0.703722	-5.55167	0.00440073	3.65958	-1.06756	ns	5.20032	0.0110838
	NM_015762	Txnrd1	18.667	1.73855	-10.7371	1.4031e-09	19.9353	1.06794	ns	11.4666	1.70684e-09
	NM_019883	Uba52	126.428	46.2169	-2.73554	0.00883464	182.393	1.44266	ns	3.94646	0.000152697
	NM_025401	Ubl5	32.4535	12.7471	-2.54595	0.00651183	30.4073	-1.06729	ns	2.38543	0.0241399
	NM_023211	Usmg5	2178.56	842.631	-2.58543	0.0182332	1931.49	-1.12792	ns	2.29221	0.0316417
	NM_001115151	Uspl1	5.04885	0.478782	-10.5452	0.000193219	3.87959	-1.30139	ns	8.10304	0.00188588
ISO-induced upregulation promoted by Gef	NM_028720	3930401K13Rik	12.097	6.43461	-1.87999	ns	30.7733	2.54388	0.000687681	4.78247	2.41683e-06
	NM_134156	Actn1	12.4978	13.3066	1.06472	ns	30.3297	2.4268	0.000751373	2.2793	0.0243194
	NM_145477	Alg12	0.617962	0.956655	1.54808	ns	8.0847	13.0828	0.00167424	8.45101	0.000245669
	NM_172751	Arhgef10	2.35273	2.16563	-1.0864	ns	5.67492	2.41206	0.012558	2.62045	0.0342281
	NM_001081393	Armc4	1.65857	2.50209	1.50858	ns	16.9766	10.2357	<1.00e-13	6.78497	2.28655e-08
	NM_144938	C1s	2.52883	2.44241	-1.03538	ns	8.11261	3.20805	0.0024246	3.32156	0.011641
	NM_011957	Creb3l1	1.53887	1.52317	-1.01031	ns	4.67305	3.03668	0.00686714	3.06798	0.0405724
	NM_009995	Cyp21a1	0.761748	0.0732434	-10.4002	ns	3.8622	5.07018	0.00363923	52.731	0.0044936
	NM_001001602	Dab2ip	6.77663	5.24987	-1.29082	ns	13.0539	1.92631	0.039777	2.48652	0.0149414
	NM_007841	Ddx6	13.234	8.42107	-1.57153	ns	32.6385	2.46626	0.000867033	3.87581	2.43559e-05
	NM_027094	Dydc1	0.236695	1.91173	8.07677	ns	14.1283	59.6899	0.00140718	7.39032	2.07612e-05
	NM_001114596	Ehbp1l1	9.15301	6.95871	-1.31533	ns	24.0587	2.6285	0.000804863	3.45735	0.000370871
	NM_134096	Fam19a5	4.36838	4.67281	1.06969	ns	14.5979	3.34172	3.52128e-05	3.12401	0.00297197
	NR_028297	Fance	2.73189	1.53008	-1.78546	ns	6.60511	2.41778	0.0222132	4.31684	0.00442985
	NM_001081437	Fbln2	3.84726	3.67642	-1.04647	ns	13.9649	3.62983	3.5401e-05	3.79851	0.000336165
	NR_027137	Gm10565	0.843586	0.405561	-2.08005	ns	4.08272	4.83972	0.00560572	10.0668	0.000588004
	NM_177571	Gm13103	0.114824	1.4684	12.7883	ns	5.92765	51.6238	0.0023814	4.03681	0.0055695
	NM_028968	Ifitm7	0.808728	1.01089	1.24998	ns	3.54125	4.37879	0.0129887	3.5031	0.0418621
	NM_001161724	Ilk	3.69415	4.63939	1.25587	ns	16.8531	4.5621	0.000106925	3.63261	0.00606441
	NM_001081959	Klc1	8.71571	4.89477	-1.78062	ns	21.8936	2.51197	0.00363923	4.47286	7.5526e-05
	NM_008377	Lrig1	18.912	18.6568	-1.01368	ns	58.9259	3.11579	1.32159e-05	3.15841	0.00048064
	NM_025657	Lrrc57	1.87788	0.0823752	-22.7967	ns	11.9454	6.36111	5.33707e-05	145.012	0.0466483
	NM_178705	Luzp2	2.21584	0.422562	-5.24382	0.000288831	12.3922	5.59255	1.08928e-10	29.3263	<1.00e-13
	NM_001146176	Max	7.11075	7.4459	1.04713	ns	24.6677	3.46907	5.75763e-05	3.31292	0.00186705
	NM_001159486	Mcf2l	6.40657	3.23291	-1.98167	ns	20.1329	3.14254	1.88547e-05	6.22749	3.49844e-08
	NM_153749	Mill1	0.573262	0.440961	-1.30003	ns	3.30289	5.76157	0.00119434	7.49021	0.000310031
	NR_024025	Mtmr2	0.991261	1.46654	1.47947	ns	5.7974	5.84851	0.000312235	3.95311	0.008861
	NM_001039545	Myh2	3.79089	6.0893	1.6063	ns	15.6744	4.13475	3.29471e-08	2.57409	0.00586187
	NM_021285	Myl1	3.6476	1.09008	-3.34618	ns	15.5291	4.25735	0.00278247	14.2458	0.000186702
	NM_016777	Nasp	3.33623	1.40358	-2.37694	ns	9.08643	2.72356	0.00254472	6.47375	1.67172e-05
	NM_001081982	Nfix	14.0094	23.8227	1.70048	ns	52.2817	3.7319	4.00277e-07	2.19462	0.0446008
	NM_025529	Nudt8	11.8596	13.8072	1.16422	ns	67.7391	5.71175	1.38533e-09	4.90607	1.42999e-05
	NM_001114339	Pank1	6.82501	6.47308	-1.05437	ns	16.5154	2.41984	0.00451476	2.5514	0.01906
	NM_001105245	Pcdh19	1.65767	1.52973	-1.08364	ns	4.16978	2.51545	0.00534035	2.72583	0.0153666
	NM_025396	Pgls	7.97222	7.21607	-1.10479	ns	27.4961	3.44899	0.000140331	3.8104	0.00186027
	NM_007905	Phc1	0.841297	0.531885	-1.58173	ns	3.40636	4.04894	0.00445914	6.40432	0.00115159
	NM_001164169	Pias2	0.467549	1.28621	2.75096	ns	12.3083	26.3252	4.5487e-05	9.56943	1.44855e-05
	NM_013807	Plk3	1.47064	7.39465	5.02819	0.000198732	20.0965	13.6651	<1.00e-13	2.71771	0.00811486
	NM_001145834	Ralgds	7.30891	14.4629	1.9788	ns	32.0862	4.39001	4.24886e-09	2.21852	0.0328684
	NM_181596	Retnlg	4.15842	5.59775	1.34612	ns	22.3618	5.37748	0.000445126	3.99478	0.00694233
	NM_013649	Ryk	8.32628	8.60956	1.03402	ns	23.7589	2.85348	0.000204161	2.7596	0.0044936
	NM_009114	S100a9	15.0422	16.287	1.08275	ns	52.7535	3.50703	0.000206329	3.23899	0.0123066
	NM_001113566	Serbp1	7.51582	3.79433	-1.9808	ns	21.1616	2.81561	0.000120033	5.57716	9.87586e-08
	NR_004410	Snord87	161014	167153	1.03813	ns	786710	4.88597	1.62764e-07	4.70653	9.54602e-06
	NM_001025310	St6galnac6	14.1272	13.2614	-1.06529	ns	32	2.26513	0.00497493	2.41302	0.0188472
	NM_019666	Syncrip	1.43775	2.61303	1.81744	ns	9.35253	6.50498	1.21375e-06	3.57919	0.00532833
	NM_001130181	Tnnt2	357.062	559.919	1.56813	ns	1576.04	4.41391	0.000179623	2.81476	0.0446008
	NM_183180	Tspan18	3.48328	3.72983	1.07078	ns	9.11017	2.6154	0.00161803	2.44252	0.0394374
	NM_001029844	Vrk1	1.37136	1.03208	-1.32873	ns	3.75492	2.7381	0.0246056	3.63821	0.0181215
	NM_001081441	Wdr86	0.945844	0.318306	-2.97149	ns	4.19615	4.43641	0.00569404	13.1828	0.000354005
	NM_001008796	Whrn	2.91655	0.344183	-8.47384	0.0186516	12.9101	4.4265	2.58712e-05	37.5094	1.35549e-06
	NM_001163634	Wnt7b	0.341691	0.0766597	-4.45724	ns	3.12363	9.14168	4.52143e-05	40.7467	7.5526e-05
	NR_027648	Zc3h14	0.890507	1.04538	1.17392	ns	4.25449	4.7776	0.00859011	4.0698	0.0329059
	NM_001039951	Zfp606	1.42351	1.83668	1.29025	ns	6.24016	4.38364	0.000197729	3.39752	0.0145598
	NM_028601	Zmiz2	5.35177	5.14745	-1.03969	ns	12.3164	2.30137	0.00903226	2.39272	0.0427051
	NM_001080755	Zzz3	4.96026	4.18331	-1.18573	ns	11.8037	2.37965	0.00199185	2.82162	0.00266651
ISO-induced downregulation promoted by Gef	NM_001033336	Abcc4	7.72613	6.4782	-1.19264	ns	1.36044	-5.67914	2.6874e-06	-4.76184	0.00109798
	NM_001042491	Anapc5	40.5085	38.2738	-1.05839	ns	13.8114	-2.93298	0.000241154	-2.77117	0.00983375
	NM_001161419	Atp5g1	124.456	170.997	1.37396	ns	56.3983	-2.20673	0.00872577	-3.03195	0.00248397
	NM_001025431	Btbd3	7.65358	4.1029	-1.86541	ns	0.825425	-9.27229	1.25913e-05	-4.97065	0.00914118
	NM_001097617	C1s	9.88668	7.39351	-1.33721	ns	1.7084	-5.7871	0.000162889	-4.32774	0.0123066
	NM_001110132	Cic	7.26549	5.23695	-1.38735	ns	1.07528	-6.75684	2.22356e-06	-4.87031	0.00251719
	NM_178078	Cnot1	14.3413	22.5871	1.57497	ns	4.93337	-2.907	0.000242112	-4.57843	2.50009e-05
	NM_011180	Cyth1	15.6603	20.3692	1.30069	ns	0.10317	-151.791	0.0381969	-197.433	0.0435085
	NM_181324	Ddx6	34.9443	43.4447	1.24326	ns	14.039	-2.48909	0.00189187	-3.09457	0.001983
	NM_133833	Dst	23.853	27.9186	1.17044	ns	6.65663	-3.58334	3.5401e-05	-4.1941	8.51298e-05
	NM_001163522	Emcn	43.4889	35.668	-1.21927	ns	11.1166	-3.91207	1.53548e-05	-3.20853	0.00770631
	NM_001159500	Esrrb	7.06191	10.016	1.41831	ns	1.43554	-4.91934	0.000197989	-6.97717	7.90535e-05
	NM_010292	Gck	11.0008	12.0936	1.09934	ns	3.2536	-3.38112	0.000194918	-3.71699	0.00199499
	NM_019581	Gtpbp2	20.2356	22.5384	1.1138	ns	8.80403	-2.29845	0.0106328	-2.56001	0.0304881
	NM_212444	Gyk	17.1114	12.9905	-1.31722	ns	3.52197	-4.85847	3.96209e-07	-3.68842	0.00178372
	NM_145540	Ints3	10.93	13.7933	1.26197	ns	2.74083	-3.98784	4.45654e-05	-5.03253	0.000106935
	NM_001134383	Iqsec1	7.64657	9.0203	1.17965	ns	2.38166	-3.21061	0.00305014	-3.7874	0.00586187
	NM_001025360	Klc1	8.57455	11.6514	1.35884	ns	2.5999	-3.29803	0.0146259	-4.48148	0.00607939
	NM_027910	Klhdc3	35.6828	29.5288	-1.20841	ns	12.0358	-2.96472	0.000287156	-2.45341	0.0488744
	NM_172266	Lpgat1	11.4734	14.059	1.22536	ns	5.06923	-2.26334	0.0124069	-2.7734	0.0105773
	NM_001159354	Magi3	9.02335	12.6394	1.40074	ns	3.69225	-2.44386	0.00799453	-3.42322	0.00180385
	NM_011944	Map2k7	22.5104	18.9489	-1.18795	ns	6.36642	-3.5358	2.58229e-05	-2.97638	0.00951348
	NM_001164048	Mb	5914.21	10050.4	1.69936	ns	13.8125	-428.178	<1.00e-13	-727.631	<1.00e-13
	NM_010867	Myom1	22.2174	19.3908	-1.14577	ns	8.10942	-2.7397	0.000671487	-2.39115	0.0418621
	NM_001105246	Pcdh19	4.47578	5.6975	1.27296	ns	1.14679	-3.90288	8.63679e-05	-4.96822	0.000151918
	NM_001024955	Pik3r1	4.90027	3.39775	-1.44221	ns	0.596128	-8.22016	0.0001032	-5.6997	0.00532833
	NM_201385	Plec1	8.97898	17.9736	2.00174	ns	4.6606	-1.92657	0.045434	-3.8565	0.000179353
	NM_008905	Ppfibp2	6.03557	5.34515	-1.12917	ns	1.32492	-4.55542	0.0015275	-4.03432	0.0163423
	NM_011127	Prrx1	7.73206	10.3983	1.34483	ns	2.40691	-3.21244	0.00180776	-4.32019	0.000928484
	NM_145544	Rap1gds1	13.5584	15.7735	1.16337	ns	3.8648	-3.50818	0.000306959	-4.08132	0.00121086
	NM_054050	Rapgef1	25.0586	35.3715	1.41155	ns	12.0321	-2.08265	0.0173554	-2.93976	0.00355297
	NM_170598	Rbm12	6.91833	8.69486	1.25679	ns	2.91987	-2.3694	0.0372765	-2.97782	0.0347361
	NM_025814	Serbp1	22.4964	24.1633	1.0741	ns	4.45348	-5.05142	3.40792e-08	-5.42571	5.60038e-06
	NM_001081459	Sh2b1	10.0112	9.22461	-1.08527	ns	3.04138	-3.29166	0.00189187	-3.03303	0.0394374
	NM_001114096	Smarcc2	13.3516	13.6579	1.02294	ns	3.28476	-4.06471	2.102e-05	-4.15796	0.000689117
	NR_027888	Sqrdl	18.452	35.461	1.9218	ns	5.57189	-3.31162	0.00431095	-6.36427	4.94259e-05
	NM_153484	Tef	59.2098	69.55	1.17464	ns	25.4335	-2.32802	0.00457964	-2.73458	0.00877212
	NM_009413	Tpd52l1	8.96701	9.58557	1.06898	ns	2.26917	-3.95167	0.00919301	-4.22426	0.0127145
	NM_011765	Zfp97	4.31492	4.67626	1.08374	ns	1.29781	-3.32477	0.0100672	-3.60319	0.0122395
ns = not significant
