# Supplementary material for: β-Adrenergic Receptor-Dependent Alterations in Murine Cardiac Transcript Expression Are Differentially Regulated by Gefitinib In Vivo
Source: PLoS One. 2014 Jun 5;9(6):e99195. doi: 10.1371/journal.pone.0099195 (PMC4047088; doi:10.1371/journal.pone.0099195)
Supplement: Table S7 — Predicted upstream regulators of gefitinib-sensitive isoproterenol-regulated cardiac transcripts. (XLSX) [file pone.0099195.s007.xlsx]

## Sheet: Sheet1
Table S7: Predicted upstream regulators of gefitinib-sensitive isoproterenol-regulated cardiac transcripts
Upstream Regulator	Molecule Type	Predicted Activation State	Activation z-score	p-value of overlap	Target molecules in dataset
MYC	transcription regulator		-1.429	2.69E-05	ACSL4,ACTN1,ADARB1,AKAP1,ANXA6,ARHGAP25,BCL2,BDNF,CANX,CDC25B,CDK2,FBLN2,FXYD1,GCK,GLYR1,GOLGA2,MAX,MCM6,MYO1C,NGFRAP1,NME2,NOLC1,PDGFRB,PRKACB,RPL19,SERBP1,SERPINH1,SGK1,SLC16A3,SQRDL,SUZ12,TDG,THBS1,XIST
HTT	transcription regulator			9.81E-04	ATP5G1,ATP8A1,BDNF,CANX,CDK2,CREB1,ENO3,ESRRB,EVL,KAT2A,MYL1,NAB2,NDUFA3,NREP,OSBPL8,PPP1R1A,PRKACB,RPS29,SEPP1,SERPINH1,SGK1,SIRT3,STRN4,TAC1,VAMP1,Zfp932 (includes others)
NFKBIA	transcription regulator		-0.815	1.20E-03	ATF2,BCL2,CCL7,CD97,CDC25B,CDC45,CDK2,CXCL3,LY6E,MFGE8,PIK3R1,PTX3,S100A9,SEMA3F,SGK1,TAC1,TMPO,Zfp68
SRF	transcription regulator		-1.951	1.92E-03	BCL2,CAPRIN1,EXTL2,EYA3,Ldb3,MCF2L,MYH2,MYL1,MYOM1,OPN3,S100A9,SCAP,SEMA6D,TNNT2
MYBL1	transcription regulator			2.12E-03	BCL2,CD34,RALGPS2,TAF9
NR4A3	ligand-dependent nuclear receptor		0.830	2.36E-03	CYP21A2,ENO3,MB,MYH2,PDP1
NR3C1	ligand-dependent nuclear receptor		-1.252	3.04E-03	ACTN1,APTX,BCL2,BDNF,BRE,CXCL3,MAGI3,MAP3K7,MAX,MLF1,PHF17,PIK3R1,PRKACB,PTK2B,RABGGTB,SCAP,SEPP1,SERTAD2,SGK1,STAT3,TAC1,TNFRSF12A
ATN1	transcription regulator			4.43E-03	BDNF,EVL,KAT2A,MAX,NAB2,NREP,PRKACB,VAMP1
HOXA9	transcription regulator	Inhibited	-2.200	5.26E-03	BCL2,CD34,CD36,CELF2,CREB1,CREM,OSBPL8,PKNOX1,RPL37A
IRF2	transcription regulator			5.70E-03	BCL2,CDK2,PSME2,TAP1,TAPBP
CDKN2A	transcription regulator		-0.881	5.97E-03	ANAPC5,BCL2,CDK2,PDGFRB,PTK2B,PTX3,SH3BP2,SUZ12,TMPO,VRK1
ERG	transcription regulator		1.000	6.24E-03	DYDC1,IKBKG,ILK,PXN,RALGPS2,RAPGEF1,RBMS1,THBS1
CLOCK	transcription regulator			6.50E-03	ACSL4,GCK,NDUFA3,PDGFRB,RANGAP1,SRR,TEF,ZZZ3
STAT4	transcription regulator		-0.926	8.25E-03	BCL2,C10orf54,CDK2,Ctla2a/Ctla2b,CXCL3,DAP,ISG20,MAPK8IP3,PLOD2,SH2B1
CEBPB	transcription regulator		-1.083	1.13E-02	APLNR,BCL2,BDNF,CCL7,CDC25B,CDC45,CXCL3,EMCN,HNRNPA3,SGK1,SQRDL,STAT3,TAC1,XIST
SMARCA4	transcription regulator		1.951	1.15E-02	CDK2,CLK1,ENO3,IFI27,LGALS3,MFGE8,MYL1,NRP2,PDP1,SEPP1,TNNT2,TXNRD1
HNF4A	transcription regulator	Inhibited	-2.000	1.38E-02	ACIN1,ACTN1,AP4B1,ASB7,ATF2,BACE1,C11orf68,C1S,CCDC90B,CDC45,CDK2,CLTA,COQ10B,CXCL3,EHMT1,FANCF,G3BP2,GOLGA2,GPR146,GTF2I,KLHDC3,LGALS3,LPGAT1,MAP3K7,MON1B,MTMR2,NDUFA3,NDUFS1,NOLC1,NXT2,P2RY14,PANK1,PEX3,PJA2,PPFIBP2,PRELID2,RANGAP1,RMND1,RNF44,S100A9,SGK1,SHISA5,SPAST,SQRDL,SRR,TEF,TMEM33,TXNRD1,USMG5,USPL1,VAMP1
PPARD	ligand-dependent nuclear receptor		-1.494	1.41E-02	BCL2,CD36,CDK2,ILK,MFGE8,PNPLA2,THBS1,TNFRSF12A
HLF	transcription regulator			1.48E-02	HLF,LMO2
ONECUT1	transcription regulator			1.70E-02	C1S,CDK2,CXCL3,G3BP2,MON1B,NOLC1,PI4K2B,RMND1,SPAST,USPL1,VWA5A
MAFF	transcription regulator			1.78E-02	ABCC4,TXNRD1
CTNNB1	transcription regulator		0.412	1.79E-02	BCL2,CCL7,CD34,ENO3,FBLN2,HMG20B,HNRNPUL1,LGALS3,LMO2,LY6E,MFGE8,NRP2,PIGC,SCAP,SGK1,SUZ12,TMEM2,WNT7B
CARF	transcription regulator			1.91E-02	BDNF
Ikzf1	transcription regulator			1.91E-02	FGFR3
Creb	group			1.93E-02	BCL2,BDNF,CREM,DDX6,NDUFA3,NOLC1,TAC1,VAMP1,Zfp932 (includes others)
PLAG1	transcription regulator		-1.000	2.07E-02	BCL2,CREB3L1,PLEC,TPSAB1/TPSB2
ARNT	transcription regulator			2.13E-02	ATP5G1,GK,MYO1C,OAZ1,RANGAP1
NR4A1	ligand-dependent nuclear receptor			2.22E-02	ACSL4,BRE,CD36,ENO3,LY6E,NUCB2,Zfp932 (includes others)
TP53	transcription regulator		0.362	2.50E-02	ACTN1,ANXA6,ARHGAP1,BCL2,CD97,CDC25B,CDK2,FBLN2,ILK,LGALS3,MAP2K7,MB,MCM6,MYO1C,PANK1,PDGFRB,PDP1,PIAS2,PIK3R1,PLOD2,PPM1B,SERPINH1,SGK1,SHISA5,SMURF1,SORBS1,SQRDL,TANK,TAP1,TDG,THBS1,TPD52L1,VRK1
SMAD4	transcription regulator		-1.192	2.53E-02	CELF2,PDGFRB,PILRA,PTK2B,PTX3,SGK1,SHISA5,THBS1
NFE2L2	transcription regulator		-0.396	2.97E-02	ABCC4,Arf1,BCL2,BDNF,CD36,Cml1,CXCL3,EMCN,FXYD1,IKBKG,LY6E,NUCB2,TXNRD1
E2F1	transcription regulator		-1.354	3.46E-02	BCL2,CDC45,CDK2,FGFR3,MAP2K7,MCM6,PIK3R1,PKNOX1,RPA3,SERTAD2,TAP1,TAPBP
AHR	ligand-dependent nuclear receptor		-0.223	3.58E-02	ABCC4,ACTN1,CD36,CDC25B,CDK2,FBLN2,PDGFRB,PJA1,SEMA3F,STAT3,THBS1
KCNIP3	transcription regulator			3.65E-02	CANT1,CREM
NAT8	transcription regulator			3.78E-02	BACE1
UBE2V1	transcription regulator			3.78E-02	BCL2
ATF1	transcription regulator			3.80E-02	BCL2,CREB1,THBS1
TRIM24	transcription regulator	Activated	2.236	3.82E-02	LGALS3,NMI,PLEC,SHISA5,TAP1
TEAD1	transcription regulator			4.09E-02	MB,TNNT2
MAFG	transcription regulator			4.09E-02	ABCC4,TXNRD1
CEBPA	transcription regulator		-0.650	4.60E-02	APLNR,BCL2,EMCN,EXTL2,GABPB1,IFI27,PLOD2,PTX3,S100A9,SCAP,TAC1,TANK
WT1	transcription regulator			4.64E-02	BCL2,CAPRIN1,CD97,LGALS3,RALGPS2,THBS1
STAT1	transcription regulator		-0.863	4.72E-02	CDK2,CREM,CXCL3,IFI27,LY6E,PDGFRB,PSME2,SLFN12L,TAP1
